# Supplementary material for: Lack of AtMC1 catalytic activity triggers autoimmunity dependent on NLR stability
Source: EMBO Rep. 2025 Mar 20;26(9):2378–412. doi: 10.1038/s44319-025-00426-4 (PMC12069761; doi:10.1038/s44319-025-00426-4)
Supplement: Supplementary file 3 — Source data Fig. 1 [file 44319_2025_426_MOESM3_ESM.zip]

Archive with 5 entries (3 files):
- Figure 1/1A/
- Figure 1/1B/
- Figure 1/.DS_Store
- Figure 1/1A/wtMock_mc1Mock_data.csv
- Figure 1/1B/GO term ontology.csv
