# Supplementary material for: Lack of AtMC1 catalytic activity triggers autoimmunity dependent on NLR stability
Source: EMBO Rep. 2025 Mar 20;26(9):2378–412. doi: 10.1038/s44319-025-00426-4 (PMC12069761; doi:10.1038/s44319-025-00426-4)
Supplement: Supplementary file 3 — Source data Fig. 1 [file 44319_2025_426_MOESM3_ESM.zip › Figure 1/1A/wtMock_mc1Mock_data.csv]

Protein.Group	wt mock LA_1	wt mock LA_2	wt mock LA_3	wt mock LA_4	wt mock LA_5	mc1 mock LA_11	mc1 mock LA_12	mc1 mock LA_13	mc1 mock LA_14	mc1 mock LA_15	log2FC.wt.vs.mc1	P.Value	adj.P.Val
AT3G57260.1;AT3G57260.2	20.66263013	20.67684033	20.51340184	20.57744542	20.52275009	24.64566019	24.6352341	24.52022924	24.68309121	24.62622593	-4.031474571	3.46E-15	2.28E-11
AT3G22231.1;AT3G22235.1;AT3G22235.2	20.0791488	20.10612839	20.22591582	20.58916285	20.22154464	24.84312594	25.03808021	25.15149987	24.81634718	24.81850885	-4.68913231	1.45E-12	4.79E-09
AT1G07660.1;AT1G07820.1;AT1G07820.2;AT2G28740.1;AT3G45930.1;AT3G46320.1;AT3G53730.1;AT5G59690.1;AT5G59970.1;AT5G59970.2	20.16720986	20.1247852	20.17865756	20.10564256	20.08689037	21.88773677	21.9169014	21.76943917	21.86076116	21.90921118	-1.736172826	2.39E-12	5.25E-09
AT2G18660.1	17.56700537	17.69787029	17.75706441	17.4929563	17.35751764	20.77800973	20.90258415	20.64275508	20.79471411	20.62709922	-3.174549658	6.79E-12	1.12E-08
AT2G24850.1	19.9369973	19.98356704	20.02181228	19.93973989	20.05282274	18.46288565	18.50317355	18.46912904	18.57325886	18.52959069	1.479380294	9.17E-12	1.21E-08
AT2G30140.1;AT2G30140.2	18.61387578	18.59590941	18.73582042	18.59709232	18.64225622	19.95984067	19.98992663	19.90435091	19.94533809	19.95262182	-1.313424793	2.53E-11	2.66E-08
AT3G05500.1	18.28039925	18.29086033	18.32869246	18.36055564	18.27545617	19.66334094	19.71271674	19.62680878	19.73711693	19.58232394	-1.357268698	2.82E-11	2.66E-08
AT1G08450.1	19.21218525	19.20985075	19.21645932	19.11869019	19.25245062	20.42171764	20.37410341	20.42597394	20.45643463	20.46180915	-1.22608053	3.54E-11	2.86E-08
AT2G43570.1	17.81980487	17.63653258	17.71433944	17.4568116	17.21672692	21.06195256	21.0882823	20.85332479	20.96718544	21.14823451	-3.454952836	3.90E-11	2.86E-08
AT5G02490.1	19.13556651	19.26801422	19.31941193	19.27729648	19.28555349	20.73388588	20.64182068	20.76712081	20.75340121	20.64617018	-1.451311229	5.41E-11	3.56E-08
AT1G75040.1	21.65376352	21.49907508	21.38218599	21.17086884	21.32600039	24.67442096	24.56523227	24.39092149	24.32429126	24.28983822	-3.042562077	7.00E-11	4.19E-08
AT5G10760.1	18.10183721	18.04456488	18.30625309	18.4452008	18.26689175	20.37582217	20.35707084	20.46225862	20.51393188	20.40971204	-2.190809564	8.82E-11	4.74E-08
AT5G64120.1	19.4758759	19.52268497	19.56050077	19.52879556	19.48200041	20.60799847	20.75014103	20.64892804	20.64357439	20.62962699	-1.142082265	9.36E-11	4.74E-08
AT1G20450.1;AT1G20450.2	20.56569713	20.63643168	20.59946978	20.66329055	20.63497054	21.63239887	21.62802094	21.701463	21.61636936	21.63084478	-1.021847457	1.12E-10	5.28E-08
AT1G77510.1	20.4827351	20.43570078	20.49778948	20.54308092	20.48856195	21.52787881	21.64485527	21.68097411	21.63200829	21.60811131	-1.129191911	1.32E-10	5.82E-08
AT2G17840.1	20.64559863	20.62967145	20.7174455	20.48219347	20.52137999	22.18893227	22.09326925	22.07901855	22.19277741	22.03674041	-1.518889774	1.67E-10	6.77E-08
AT2G45220.1	15.27636798	15.62676708	15.72548609	15.64256226	15.21662083	18.26523044	18.17977305	18.34662194	18.33121875	18.19658772	-2.766325534	1.75E-10	6.77E-08
AT2G14610.1	17.53693015	17.30814346	18.12965532	17.91762266	NA	22.77719912	22.69998582	22.64460666	22.74205075	22.55077966	-4.959836507	1.93E-10	7.08E-08
AT3G62530.1	20.60386717	20.50522424	20.52529522	20.51096115	20.56122827	NA	NA	14.03712651	NA	NA	6.504188702	3.61E-10	1.25E-07
AT3G46970.1	19.87862573	19.94708041	20.03999266	19.99053612	20.00527914	21.20309584	21.10789134	21.04102943	21.21089128	21.14476652	-1.169232069	4.70E-10	1.55E-07
AT5G24530.1	18.68145119	18.67083602	18.56780386	18.6707496	18.72339431	19.62476155	19.57361576	19.62423679	19.65350463	19.64551947	-0.961480647	4.97E-10	1.56E-07
AT2G04450.1	17.05743123	16.9922524	16.59080193	16.47873961	16.83980659	19.38915446	19.33255891	19.42353656	19.29402611	19.44043732	-2.584136321	5.34E-10	1.60E-07
AT3G03640.1	16.23726225	16.4187717	16.17121003	16.02591167	16.18401911	18.19125685	18.07404213	18.40068768	18.29927063	18.06502688	-1.998621883	7.76E-10	2.13E-07
AT4G28390.1;AT4G28390.2	15.84287819	15.53031184	15.57183262	15.78739757	15.68791419	17.64207285	17.59699045	17.48979309	17.32001603	17.50757787	-1.827223179	7.73E-10	2.13E-07
AT3G49120.1	21.94611311	22.02877482	22.05074544	22.03254285	22.06843586	22.86657375	22.85131289	22.90300176	22.93437369	22.86939503	-0.85960901	9.08E-10	2.39E-07
AT1G55210.1;AT1G55210.2	19.71368521	19.85463406	19.7395054	19.67231138	19.60379837	21.19815124	21.15403931	21.07075644	20.99451918	20.98608368	-1.363923085	1.03E-09	2.41E-07
AT3G22600.1	16.96279436	17.52794274	17.55579489	17.41266081	17.1999311	20.70278651	20.80239488	20.42989093	20.30878118	20.27144707	-3.171235336	1.01E-09	2.41E-07
AT3G48090.1	17.87149018	17.93433589	17.90369359	18.00036318	17.96546302	19.18660998	19.27748947	19.23162199	19.08606105	19.03056207	-1.227399739	1.01E-09	2.41E-07
AT4G24190.1;AT4G24190.2	21.93220322	22.00327633	21.99035607	21.92977852	22.03191385	22.92336158	22.93236544	22.90020311	22.8632365	22.80626522	-0.907580774	1.06E-09	2.41E-07
AT1G21750.1	21.74859826	21.70954158	21.68319939	21.81021545	21.73459717	22.51343558	22.53787339	22.58232394	22.53978169	22.549262	-0.80730495	1.32E-09	2.89E-07
AT1G09070.1	20.18611424	20.09388174	20.09057766	19.95138433	20.06511894	21.27018695	21.39030753	21.24854261	21.33553429	21.48825793	-1.269150476	1.66E-09	3.53E-07
AT5G42270.1	22.66086464	22.60875881	22.63499269	22.67815007	22.66057309	21.90498882	21.95199254	21.96759005	21.95705101	21.98375489	0.695592397	2.48E-09	5.10E-07
AT5G22880.1	20.11161456	20.04504238	20.12879234	20.28661867	20.10499027	21.30678598	21.43796232	21.37282362	21.33558335	21.19663934	-1.19454728	2.74E-09	5.48E-07
AT1G33960.1;AT1G33960.2	17.04908277	17.28466146	17.47544846	17.35769804	17.08238817	19.15232446	19.22631811	19.06168234	18.92782425	19.02664771	-1.829103594	3.01E-09	5.70E-07
AT3G25760.1	19.81820924	19.77536594	19.70899291	19.76752659	19.64171839	18.80727944	18.86568797	18.75328531	18.7957131	18.88535677	0.920898092	3.03E-09	5.70E-07
AT2G32680.1	16.39945485	16.3649776	16.37117937	16.53969651	16.34238029	17.84256519	17.84627391	17.54147479	17.85525174	17.77661937	-1.368899278	3.21E-09	5.72E-07
AT4G22690.1	20.59983295	20.7084053	20.71750407	20.60456409	20.59960598	19.55425158	19.26728734	19.5263101	19.37798785	19.36749154	1.227316795	3.19E-09	5.72E-07
AT5G65350.1	19.2381038	19.45297717	19.58230372	19.51251286	19.60931042	21.01767974	21.07177134	20.96071044	21.25664407	21.16566517	-1.615452556	3.35E-09	5.82E-07
AT2G05070.1	25.04632287	25.10044724	25.04806641	25.11727657	25.00898677	24.2902602	24.11903546	24.15696691	24.15779963	24.22958897	0.873489737	3.53E-09	5.97E-07
AT1G02400.1	15.63676055	15.79429147	15.55472374	15.50137072	15.46253742	17.05768507	17.31764226	17.04552505	17.04669772	17.0515807	-1.51388938	3.76E-09	6.04E-07
AT5G27670.1	20.37275456	20.17097883	20.22108437	20.34663492	20.36068637	21.69311342	21.83905151	21.63056043	21.49303158	21.75419268	-1.387562113	3.69E-09	6.04E-07
AT1G04980.1	18.25442431	18.36417741	18.2857544	18.33950644	18.42901028	19.26474725	19.35394583	19.22346912	19.32766228	19.42332728	-0.984055786	4.48E-09	7.03E-07
AT1G22710.1	17.65892272	17.56554095	17.71224486	17.6409792	17.57233755	16.80680133	16.63564728	16.7095012	16.69415381	16.61646269	0.937491797	4.75E-09	7.12E-07
AT4G12720.1;AT4G12720.2;AT4G12720.3	20.33712533	20.24803874	20.35601774	20.11888026	20.35944288	21.31031877	21.45634439	21.3343835	21.45680559	21.42897655	-1.113464773	4.65E-09	7.12E-07
AT2G47130.1	18.12579686	17.99556291	17.90837503	17.94609526	17.82511407	19.32223185	19.21705602	19.22006888	19.30481697	19.50357344	-1.353360608	5.04E-09	7.38E-07
AT3G07720.1	19.02009013	19.0417447	19.02992344	18.94616096	18.96831523	19.87005311	19.92935378	19.80123313	19.81830599	19.7443165	-0.831405607	5.75E-09	7.73E-07
AT3G54960.1	18.62411718	18.56563391	18.48407943	18.54866389	18.51504144	19.54687562	19.51238555	19.52319246	19.39047548	19.37202969	-0.921484589	5.67E-09	7.73E-07
AT4G12800.1;AT4G12800.2	25.78589841	25.82347376	25.87239777	25.79114808	25.7557025	25.02318802	24.93278983	24.92076663	25.07744978	24.99754579	0.815376095	5.71E-09	7.73E-07
AT5G62670.1	21.57907189	21.50102077	21.49852494	21.43898267	21.46075484	20.78038277	20.70752091	20.70068862	20.6372192	20.67755449	0.794997826	5.69E-09	7.73E-07
AT3G28540.1;AT3G28540.2	16.70927232	16.48934781	16.5813742	16.38675336	16.16131103	18.22036888	18.09776982	18.18608038	18.14359746	18.12055683	-1.68806293	6.03E-09	7.95E-07
AT4G23400.1	20.22817281	20.29442556	20.1797269	20.10000522	20.13001243	19.42376223	19.36686859	19.34856608	19.40902624	19.38245727	0.800332502	9.24E-09	1.19E-06
AT2G21960.1	19.91125299	19.95876509	19.90318753	19.96593925	19.90555154	19.33240812	19.25127205	19.33768069	19.26086671	19.29332346	0.633829076	1.07E-08	1.35E-06
AT1G54780.1	22.99544249	22.97309018	23.04098429	23.07889806	23.05665094	22.36368349	22.39838882	22.33590496	22.38747571	22.42004245	0.64791411	1.11E-08	1.38E-06
AT2G40100.1	20.10722729	20.06410593	20.12047584	20.20522768	20.18246952	19.21445668	19.40683819	19.25804379	19.27588351	19.2120926	0.862438297	1.13E-08	1.38E-06
AT5G06320.1	21.05708743	21.15784896	21.09983833	20.97410785	21.17403694	22.48861589	22.36931299	22.27296232	22.45234532	22.7096783	-1.36599906	1.22E-08	1.46E-06
AT2G18960.1	21.43097823	21.50227921	21.46393042	21.3517006	21.45589809	20.80785958	20.75911122	20.77043161	20.78208799	20.7873829	0.65958265	1.24E-08	1.46E-06
AT1G31330.1	24.6427661	24.73659269	24.75845767	24.7071828	24.6351289	23.91547423	24.02358145	23.97257494	23.90595104	24.00789677	0.730929946	1.42E-08	1.64E-06
AT1G32940.1;AT1G32940.2;AT1G32940.4	15.45238604	15.07138275	15.4740925	NA	15.10327141	17.42457639	17.26664931	17.16811384	17.19660213	17.23888984	-1.983683123	1.58E-08	1.73E-06
AT2G30950.1;AT2G30950.2;AT2G30950.3;AT2G30950.4	23.52032517	23.4470035	23.42094452	23.56565065	23.47911711	22.70707008	22.75947903	22.81770311	22.71720909	22.65967411	0.754381103	1.57E-08	1.73E-06
AT5G07020.1	21.48049834	21.41305352	21.42717164	21.24137922	21.47304872	20.14668799	20.09536354	20.297541	20.36645029	20.33439987	1.158941749	1.56E-08	1.73E-06
AT3G55430.1	18.39016476	18.38128946	18.41865148	18.48252832	18.45992384	19.11752389	19.17234693	19.28376211	19.11670185	19.15909279	-0.743373942	1.61E-08	1.74E-06
AT1G02910.1	18.6676833	18.80315361	18.76264157	18.80003409	18.76486511	18.15577188	18.09663281	18.05098053	18.05792828	18.06681448	0.674049943	1.97E-08	2.06E-06
AT4G15630.1	19.24494678	19.39517847	19.59429362	19.4049004	19.58409269	18.21932453	18.16790811	18.28758614	18.0989008	18.31026218	1.22788604	1.94E-08	2.06E-06
AT3G15356.1	20.74672588	20.79492031	20.78052695	20.67541956	20.64199703	19.81035982	19.79348583	19.78626803	19.78833122	19.54302993	0.983622981	2.21E-08	2.24E-06
ATCG00540.1	25.12060635	25.18053976	25.2556987	25.24520625	25.20955703	24.49750688	24.48503352	24.5443044	24.60066338	24.5177148	0.673277021	2.21E-08	2.24E-06
AT1G75600.1	17.51581532	17.18203542	17.47156409	16.93620083	17.03605553	18.99453575	18.99855187	18.92640025	19.0601708	19.07929206	-1.783455908	2.34E-08	2.27E-06
AT3G44860.1	21.29730589	21.34180654	21.29036427	21.24961348	21.21821319	20.55747492	20.4243447	20.56605032	20.4169954	20.37054268	0.812379073	2.35E-08	2.27E-06
AT4G10500.1	15.38851851	15.25581051	15.31780475	15.20270544	14.38566022	18.10410217	18.18582881	18.05617727	17.81837621	17.8622499	-2.895246989	2.32E-08	2.27E-06
AT1G45474.1;AT1G45474.2	19.94187579	19.86158523	19.79271882	19.87341557	19.81449015	19.03768368	19.0555393	18.83406669	18.8965098	19.03040312	0.885976596	2.40E-08	2.29E-06
AT4G27450.1	17.22895018	17.14422008	17.03313259	17.02260622	17.33991088	18.39501107	18.35017952	18.2448748	18.47428425	18.55670437	-1.250446812	2.49E-08	2.35E-06
AT1G72330.1;AT1G72330.3	17.10639936	17.01276637	17.19946148	16.94368237	17.19377559	18.00796348	17.98775253	17.98658092	18.11636935	18.09472204	-0.947460629	2.70E-08	2.50E-06
ATCG00520.1	20.98985735	20.96177044	21.0452224	21.00059012	20.87918985	20.16371355	20.24004595	20.34256086	20.20369928	20.2281963	0.739682845	3.07E-08	2.81E-06
AT4G28400.1	18.20924868	18.14701607	18.08765966	18.05108146	18.02509089	18.96915602	18.95365652	19.00131747	18.85152336	18.82673467	-0.816458258	3.25E-08	2.94E-06
AT4G30950.1	19.63061553	19.66829292	19.69331849	19.56327077	19.67219396	18.95850174	18.99674931	19.05212489	19.04765115	18.94094728	0.646343463	3.39E-08	3.02E-06
AT3G45970.1;AT3G45970.2	18.11934645	18.28918588	18.23289399	17.97711219	18.00284797	19.23005094	19.34768192	19.37021699	19.22946428	19.1378642	-1.138778371	3.46E-08	3.04E-06
AT1G64770.1	19.80016842	19.75359382	19.73723249	19.78418272	19.81341327	19.08746284	19.08571104	19.12571867	19.13542372	19.24399211	0.642056465	3.61E-08	3.05E-06
AT4G17090.1	21.1995118	21.26125478	21.15895232	21.11497886	21.14322251	21.89788459	21.82822405	21.78858214	21.78784518	21.80712848	-0.646348836	3.59E-08	3.05E-06
AT5G06870.1	17.97078559	17.8138125	18.01526803	17.99903658	17.92991718	18.72714935	18.94558672	18.77754108	18.77377347	18.8753174	-0.874109627	3.58E-08	3.05E-06
AT5G52810.1	16.97581439	16.78855267	16.87222998	16.55764469	16.7163238	18.06628894	18.12628603	18.32585441	18.22248362	17.98214688	-1.362498873	3.66E-08	3.05E-06
AT5G13200.1	19.00988601	18.99767016	18.74206268	18.75367705	18.71515765	20.10697181	20.18768553	20.00648497	19.99759574	19.91855028	-1.199766957	3.86E-08	3.18E-06
AT1G80460.1;AT1G80460.2	19.92069159	20.02535858	20.03491178	19.98295459	20.02495296	20.61965043	20.64882275	20.53276112	20.60448265	20.59419337	-0.602208163	4.02E-08	3.19E-06
AT3G18080.1	18.90464344	18.8536781	18.9834223	18.81482339	18.90792047	19.61914531	19.60701418	19.51622519	19.68503448	19.57982783	-0.708551857	4.01E-08	3.19E-06
AT3G55970.1	18.19718309	18.0494923	18.37512006	18.10514122	18.31408311	17.17891767	17.0595874	17.13841181	17.2534228	17.16732013	1.048671993	3.94E-08	3.19E-06
AT5G18470.1	16.39618833	16.77864186	16.48889298	16.30434597	16.01623592	18.15235912	18.21716254	18.30323671	18.24790434	18.09435608	-1.80614275	4.47E-08	3.50E-06
AT1G17420.1	18.10734991	18.07312169	18.02660989	18.05944481	17.79066031	16.54108451	16.01018715	16.01416653	16.27478034	15.84116627	1.875160361	4.64E-08	3.57E-06
AT1G21130.1	19.92524148	20.00490897	19.94603813	19.84835092	19.88997327	19.30047992	19.25318501	19.12378546	19.17633875	19.15906076	0.720332573	4.65E-08	3.57E-06
AT5G64040.1	23.70980869	23.8794778	23.79440674	23.75085866	23.80361915	23.04709794	22.90868544	22.88235983	23.10069345	22.93876587	0.812113703	4.99E-08	3.78E-06
AT3G14110.1;AT3G14110.2;AT3G14110.3	20.81944472	20.91928235	20.93913008	21.00158687	20.86135957	20.18589654	20.23742239	20.2590375	20.21468434	20.1067035	0.707411864	5.09E-08	3.81E-06
AT4G37530.1;AT4G37530.2	16.86130504	17.03995787	17.03273453	17.06019984	17.1014115	18.3303217	18.13388974	18.01594312	17.98049664	18.06089116	-1.085186717	5.27E-08	3.90E-06
AT1G80300.1	19.6618181	19.63794971	19.66774566	19.59138903	19.49245761	18.86377793	18.96020844	18.90014155	18.971653	18.84445446	0.702224945	5.42E-08	3.97E-06
AT3G47960.1	18.29340878	18.36932896	18.26982981	18.35989537	18.1936168	17.37459803	17.2243409	17.01613361	17.34352407	17.30012015	1.045472595	5.55E-08	4.02E-06
AT5G21930.1;AT5G21930.2;AT5G21930.4	17.66636272	17.4904827	17.62597276	17.77407923	17.5096745	16.63245568	16.47411785	16.75019666	16.58200522	16.58769402	1.008020496	5.66E-08	4.05E-06
AT1G15980.1	21.03256639	20.97078419	20.99414623	20.95140567	20.94770114	20.36855122	20.30870343	20.44677639	20.4134358	20.43994651	0.583838057	6.59E-08	4.67E-06
AT3G26710.1	18.95885004	19.07233414	19.05201872	19.08315207	18.81441035	18.21507791	18.14367717	18.16766805	18.2226487	18.21506369	0.803325959	7.26E-08	5.09E-06
AT4G20830.1;AT4G20830.2	20.38449077	20.36946742	20.44383592	20.38873206	20.47115919	20.94049283	20.96671385	20.90005751	21.00962499	20.98253687	-0.548348136	7.78E-08	5.40E-06
AT4G05020.1;AT4G05020.2	18.38508299	18.25847862	18.26739479	18.10322121	18.17800828	19.05810538	19.21342465	19.09876462	19.02471494	19.0464606	-0.849856862	8.06E-08	5.53E-06
AT1G61520.1;AT1G61520.2;AT1G61520.3	24.24991434	24.4242678	24.37559285	24.466066	24.3485704	23.7460062	23.67259324	23.66075151	23.74152829	23.65355362	0.677995707	8.47E-08	5.72E-06
AT2G20680.1	23.72552686	23.53592461	23.73410303	23.72603642	23.46881493	22.54949469	22.49894121	22.71834892	22.73156556	22.64128269	1.010154557	8.51E-08	5.72E-06
AT5G22830.1;AT5G22830.2	18.15069433	18.18137067	18.21025278	18.12589773	18.08520272	17.57699356	17.5087078	17.54669102	17.52749228	17.3934575	0.640015215	8.61E-08	5.73E-06
AT2G34430.1	23.52469522	23.60475183	23.65294123	23.69719878	23.71004	22.82741016	22.79575471	22.79870396	23.00928156	22.87141197	0.777412941	8.95E-08	5.88E-06
AT4G13770.1	19.16962656	19.19000066	19.16082916	19.05335585	19.19682302	18.46210681	18.61053827	18.49628426	18.42766067	18.46733091	0.661342863	9.10E-08	5.88E-06
AT5G25250.1	19.36286632	19.30611733	19.34642283	19.29264067	19.37903139	19.82296753	19.83057401	19.9322609	19.89885524	19.90255324	-0.540026474	9.09E-08	5.88E-06
AT1G01470.1	20.54272206	20.5153187	20.27946096	20.30781449	20.46199894	21.22109617	21.41007967	21.28690627	21.39841492	21.38873206	-0.91958279	9.38E-08	5.89E-06
AT1G26390.1	16.09674603	16.23607213	16.48909218	16.54059576	16.08841145	17.77481279	18.00790327	18.25648975	17.79327308	18.0380241	-1.683917085	9.38E-08	5.89E-06
AT5G02160.1	22.59513407	22.68335576	22.72717138	22.65782434	22.71253792	21.97716531	22.02121586	21.93187872	22.08720448	22.10347351	0.651017116	9.37E-08	5.89E-06
AT3G53420.1;AT3G53420.2	23.11480257	23.1751097	23.28659893	23.10514378	23.14700178	22.5197279	22.44469544	22.32827061	22.49988772	22.39487714	0.72823959	9.54E-08	5.93E-06
AT4G15530.1;AT4G15530.4;AT4G15530.5;AT4G15530.6	19.27835871	19.37202756	19.28587177	19.37025744	19.34369972	19.92688086	19.99353827	19.91794018	19.86148679	19.85118172	-0.580162523	1.00E-07	6.17E-06
AT1G73600.1;AT1G73600.2	19.81423353	19.73626484	19.83355722	19.7704671	19.78438563	19.12538068	19.01310454	19.04311542	19.22759009	19.16544436	0.672854647	1.02E-07	6.23E-06
AT3G51820.1	19.34836508	19.45270576	19.50081465	19.42145878	19.43128131	18.73365423	18.68538872	18.65957787	18.44203634	18.60204637	0.80638441	1.05E-07	6.35E-06
AT5G25460.1	20.61630653	20.71417004	20.78839495	20.65700436	20.6503576	21.27615849	21.23743989	21.22281848	21.26626841	21.27323558	-0.569937476	1.08E-07	6.48E-06
AT5G07010.1	19.30760774	19.29279568	19.14955115	19.13775916	19.22369536	18.17006197	18.00799084	18.22870598	17.94428883	18.34888805	1.082294683	1.10E-07	6.54E-06
AT4G21580.1	19.48508636	19.52769462	19.49252607	19.56210824	19.51917551	20.0084423	19.97754267	20.06841617	19.97460504	20.00329006	-0.489141088	1.13E-07	6.63E-06
AT1G22400.1	19.65106221	19.64638292	19.50798428	19.69671628	19.57220615	20.23704887	20.29883898	20.19012367	20.33585046	20.29946517	-0.657395061	1.18E-07	6.88E-06
AT1G72150.1	22.61006871	22.62590055	22.61717239	22.63532046	22.57359079	22.16954521	22.05666748	22.15249901	22.09724258	22.07093983	0.503031757	1.26E-07	7.21E-06
AT2G25510.2	18.03903148	18.26654866	18.19551639	18.17854329	18.36703075	16.54761304	16.87879334	17.00353987	17.02599383	16.98661981	1.320822135	1.28E-07	7.21E-06
AT5G11670.1	22.84355537	22.89501865	22.87986291	22.85631268	22.90972758	22.41177422	22.46472571	22.39312594	22.38072316	22.41164494	0.464496641	1.27E-07	7.21E-06
AT5G62190.1	17.57053764	17.6350237	17.61130583	17.5643207	17.41155236	16.93872962	16.84782812	16.8381452	16.76981202	16.77212123	0.725220807	1.28E-07	7.21E-06
AT1G77490.1;AT1G77490.2	21.71358705	21.84162577	21.73654727	21.70567879	21.78178792	21.22966377	21.11039792	21.20068552	21.13434986	21.08535445	0.603755054	1.29E-07	7.21E-06
AT3G01440.1	19.72996255	19.7847243	19.85785346	19.84482374	19.66475802	19.13947141	19.0314266	19.0313566	19.00053098	18.89608402	0.756650492	1.30E-07	7.22E-06
AT1G56500.1	20.68278375	20.67548848	20.7033105	20.70728498	20.71145021	20.16250935	20.23485251	20.18703305	20.28306122	20.18536425	0.48549951	1.37E-07	7.50E-06
AT3G20570.1	16.6515843	16.56650749	16.72035115	16.23325079	16.51356723	15.30621481	14.86839335	15.15432368	15.23224103	15.10563438	1.403690745	1.38E-07	7.50E-06
AT4G01610.1;AT4G01610.2	18.93347167	18.96471032	19.03767564	18.62594067	18.90211893	20.0860092	19.90311543	19.8538121	19.89690146	19.96933031	-1.049050255	1.43E-07	7.74E-06
AT5G37360.1	20.13256248	20.04644195	20.10611561	20.11367604	20.00114701	19.34140372	19.21116348	19.30009333	19.16919836	18.99218047	0.877180748	1.48E-07	7.90E-06
AT5G49360.1	20.63019601	20.68727657	20.75645859	20.74357383	20.72871439	21.29982846	21.35215337	21.19982928	21.37867164	21.33567603	-0.603987876	1.58E-07	8.37E-06
ATCG00280.1	25.4525816	25.44334652	25.32607928	25.48392719	25.54846141	24.78662141	24.76210786	24.81038708	24.82764662	24.88913499	0.635699611	1.59E-07	8.37E-06
AT2G22480.1	18.41028985	18.50206647	18.34971317	18.46513192	18.52050742	19.01739022	19.06637304	19.05432609	19.14205968	19.00833287	-0.608154612	1.61E-07	8.38E-06
AT5G45280.2	18.95692344	19.04728636	18.94103327	18.90304922	19.02308291	19.49219549	19.5535093	19.46964778	19.49571062	19.51489316	-0.530916229	1.61E-07	8.38E-06
AT3G16530.1	22.47024826	22.59520694	22.64887101	22.51652386	22.70198959	21.62854166	21.81850885	21.68106422	21.88485616	21.76329181	0.831315392	1.70E-07	8.76E-06
AT1G09210.1	19.46891235	19.6671358	19.57824737	19.55718321	19.56079741	20.22980457	20.13330279	20.29244971	20.26701752	20.15558414	-0.649176517	1.72E-07	8.76E-06
AT1G13470.1	17.13931152	NA	17.33547759	17.19161832	17.22103007	18.15506526	18.36336908	18.09323701	18.14726953	18.21995785	-0.97392037	1.73E-07	8.76E-06
AT3G16000.1	19.93073301	19.93099859	19.88500815	19.89093367	19.91703111	19.3495836	19.27063296	19.37284806	19.23075929	19.14026561	0.638123002	1.74E-07	8.76E-06
ATCG00130.1	23.57920543	23.64399927	23.52378638	23.77016743	23.52723931	22.8919561	22.77668924	22.95159421	22.85797606	22.8205436	0.749127723	1.77E-07	8.84E-06
AT3G62700.1	17.85462493	17.83963439	17.86592051	17.87141197	17.7547179	17.22014212	17.12990682	17.24330417	17.34233515	17.20863446	0.608397397	1.86E-07	9.13E-06
AT4G10340.1	25.07740088	25.13605755	25.21152638	25.00715254	24.96225777	24.43987044	24.28742353	24.39189831	24.37085925	24.32855003	0.715158712	1.84E-07	9.13E-06
AT1G03160.1	19.6868886	19.74153776	19.66727963	19.70308234	19.70662248	19.24597972	19.26964036	19.29806928	19.2142788	19.21572732	0.452343066	1.92E-07	9.39E-06
AT1G71500.1	22.59238541	22.54474658	22.56790781	22.57071042	22.61600134	21.90802386	21.80657401	21.96998719	21.97535401	22.05991477	0.634379544	1.99E-07	9.66E-06
AT2G37180.1	17.73987288	17.74587124	17.93052368	17.7295079	17.64188241	16.96447625	16.87191727	16.87081019	17.01107435	16.72182014	0.869511982	2.19E-07	1.05E-05
AT1G22530.1	21.21126569	21.10294195	20.96345775	21.10623065	21.18699679	20.45813823	20.42158411	20.51401859	20.38801729	20.44945901	0.667935121	2.23E-07	1.06E-05
AT5G05740.1;AT5G05740.2;AT5G05740.3	18.83681779	18.75618166	18.73444171	18.86621037	18.76523753	18.04616481	18.10777899	18.24557592	18.05275907	17.97089791	0.707142474	2.23E-07	1.06E-05
AT4G10750.1	18.74574653	18.58897077	18.72186018	18.69675024	18.71247998	17.96217868	18.0747164	18.12463629	18.089797	17.92348418	0.658199029	2.35E-07	1.11E-05
AT3G17810.1	19.53434468	19.51557088	19.377219	19.48374691	19.4784181	20.18920683	20.02361359	20.13911163	20.19453084	20.28713744	-0.688860155	2.38E-07	1.11E-05
AT3G28860.1	18.01406407	18.07979205	18.06419542	18.06263646	17.96174359	17.39386804	17.40058763	17.46848086	17.36773041	17.2042559	0.669501751	2.44E-07	1.12E-05
AT5G26742.1	21.0120898	20.9666012	21.05314767	21.05013428	21.10867631	20.58080692	20.55507963	20.5739282	20.50266284	20.52558198	0.49051794	2.46E-07	1.12E-05
AT5G42480.1	17.2013869	17.18635609	17.28346823	17.22881869	17.2748695	16.56369679	16.53314415	16.53905579	16.74793071	16.63811061	0.63059227	2.46E-07	1.12E-05
AT1G08050.1	16.3550069	16.42414168	16.55232087	16.46368241	15.97174786	17.61419939	17.66657076	17.48959712	17.57318858	17.62694242	-1.240719713	2.48E-07	1.13E-05
AT4G36220.1	19.11981502	19.09227969	19.17792801	19.26004891	19.09280875	18.40964368	18.45009968	18.59184737	18.56704995	18.467713	0.65130534	2.56E-07	1.15E-05
AT5G53370.1;AT5G53370.2	18.08728672	18.25950881	18.16974888	18.07415715	18.31069709	18.9738683	18.90870632	18.90515193	18.8124343	19.00232059	-0.740216557	2.60E-07	1.16E-05
AT3G61870.1;AT3G61870.2	19.69108919	19.60247053	19.7304917	19.67326076	19.65377576	19.16578046	19.04134366	18.92057384	18.94916272	18.96992327	0.660860796	2.65E-07	1.18E-05
AT1G59870.1	21.14240626	21.21073673	21.21429896	21.0992669	21.12351648	20.72672041	20.68866011	20.65369355	20.65331744	20.66085594	0.481395574	2.69E-07	1.19E-05
AT4G33220.1	18.61119414	18.88246096	18.82117606	18.81063753	18.87970589	19.52343944	19.54960796	19.44182567	19.46910718	19.52071267	-0.69990367	2.83E-07	1.24E-05
AT5G28540.1	22.41320851	22.31984629	22.33058923	22.39746731	22.34564997	22.79561007	22.8365574	22.88896876	22.7957131	22.81495869	-0.465009343	2.92E-07	1.27E-05
AT1G17160.1	18.11475905	18.03158814	18.01842841	18.04733696	17.92499802	18.9176984	18.96094088	18.70798591	18.7012083	18.75722722	-0.781590028	3.00E-07	1.29E-05
AT3G14920.1	17.81745213	17.72944151	17.80525265	17.90185681	17.76047956	18.30564765	18.38049911	18.31008907	18.29261821	18.36618132	-0.528110538	3.00E-07	1.29E-05
AT5G25260.1	15.26979877	15.16673192	NA	NA	NA	16.74977779	16.82061528	16.87952342	16.73365092	16.97148742	-1.612745623	3.10E-07	1.32E-05
ATCG00270.1	25.80294898	25.9380394	25.92470397	25.702749	25.72940386	25.10680173	25.00673749	24.88120621	24.97453678	25.11163287	0.803386028	3.11E-07	1.32E-05
AT1G17745.1;AT1G17745.2	18.15822013	18.05706098	17.88918903	18.17210028	18.08100485	17.40456782	17.30279062	17.39390154	17.25444738	17.35710522	0.728952536	3.38E-07	1.42E-05
AT1G44575.1;AT1G44575.3	25.12421252	25.13477756	25.14822132	25.20307268	25.09664037	24.48774045	24.42969176	24.61124008	24.39947404	24.29900254	0.695955116	3.37E-07	1.42E-05
AT2G48070.1;AT2G48070.2;AT2G48070.3	18.69795171	18.83019951	18.69877248	18.79715171	18.80080513	18.15749991	18.20912967	18.18910064	18.19134843	18.01242813	0.613074753	3.41E-07	1.42E-05
AT1G36730.1	18.39264445	18.08127017	18.02261164	18.07578727	18.0921119	17.16329588	17.3200513	17.18289865	17.19243731	17.33194911	0.894758638	3.48E-07	1.43E-05
AT4G21850.1	17.35517901	17.12908173	17.41840443	17.30045088	17.53133577	16.25719814	16.03480326	16.32561992	16.2381416	16.44353122	1.087031535	3.46E-07	1.43E-05
AT5G38660.1	21.63014268	21.47690933	21.48422107	21.38202763	21.42420628	20.91414422	20.89268807	20.85018378	20.8104116	20.86349363	0.613317138	3.53E-07	1.44E-05
AT1G09080.1;AT1G09080.2	15.95281404	17.22045391	16.34267543	16.39002449	16.25810224	18.92655661	18.81036139	18.86412568	18.82969487	18.61201536	-2.375736758	3.68E-07	1.46E-05
AT1G15790.1;AT1G15790.2;AT1G15790.3;AT1G15790.4;AT1G15790.5	17.20210469	17.15330462	17.30688052	16.89215145	17.23491096	18.06121296	18.34555685	18.13558405	18.33250865	18.38163166	-1.093428384	3.65E-07	1.46E-05
AT4G16660.1;AT4G16660.2	19.82948739	19.86331667	19.73062768	19.86058992	19.77369138	20.29013362	20.31874359	20.33396332	20.26187455	20.26401873	-0.482204153	3.67E-07	1.46E-05
AT4G28740.1	19.45286057	19.39415493	19.38841256	19.38866691	19.46529736	18.96775537	18.91707774	18.86347851	18.95154085	19.00063001	0.477781968	3.63E-07	1.46E-05
AT5G35220.1	17.95809954	17.87200147	17.73632265	17.7267969	17.70279496	17.02462026	16.99479537	17.1102182	16.92098083	17.12642216	0.763795736	3.67E-07	1.46E-05
AT2G18710.1	19.57441429	19.61255538	19.62121483	19.63875407	19.64902807	19.07860429	18.86542821	19.06040304	18.96188487	18.83298888	0.659331469	3.74E-07	1.47E-05
AT3G51330.1;AT3G51330.3	16.6525089	16.47760018	16.207369	16.59099193	16.42838962	17.36004117	17.48280796	17.3968138	17.56834212	17.47715744	-0.985660571	3.75E-07	1.47E-05
AT2G28800.1;AT2G28800.4	20.34187711	20.24076804	20.08112711	20.20832725	20.01318089	19.47736301	19.41322917	19.32855003	19.36778585	19.28595979	0.802478508	4.01E-07	1.56E-05
AT2G30520.1;AT2G30520.2;AT2G30520.3	18.90187154	18.89300817	18.87354925	18.86483602	18.92643499	18.37309879	18.51595773	18.38094294	18.39518266	18.34447363	0.490008844	4.16E-07	1.60E-05
AT5G65110.1	16.24538744	16.23067346	16.21801448	16.0924041	16.09323598	16.70768267	16.72944815	16.70324121	16.73842217	16.83045331	-0.56590641	4.15E-07	1.60E-05
AT1G50250.1	21.23847238	21.34852178	21.40147017	21.42025324	21.44048902	20.81747087	20.70981921	20.78931871	20.74485518	20.62692104	0.632164315	4.23E-07	1.62E-05
AT1G05560.1;AT1G05560.2	19.42665788	19.54324899	19.49011247	19.47860967	19.61686469	18.89479704	18.92475742	18.9513701	18.76245666	18.76378942	0.651664609	4.38E-07	1.67E-05
AT3G24590.1;AT3G24590.2	18.20806762	18.19337616	18.21064281	18.17330627	18.15432368	17.39953662	17.16868191	17.48703922	17.51497597	17.50312695	0.773271172	4.74E-07	1.80E-05
AT1G29690.1	17.52018895	17.39797539	17.6147961	17.43951438	17.53193729	18.46794778	18.42564619	18.35471857	18.31325949	18.11266858	-0.8339657	4.91E-07	1.85E-05
AT1G08880.1;AT1G54690.1	17.40869461	17.76235608	17.68413906	17.59148582	18.01168589	18.77318107	19.20878447	19.16140256	19.21967431	19.25129748	-1.431195682	5.05E-07	1.88E-05
AT1G54500.1	19.69748006	19.58890857	19.57571096	19.63614134	19.78315172	19.07691995	18.96308234	18.94103614	19.11752136	18.97348998	0.641868579	5.06E-07	1.88E-05
AT2G46370.1;AT2G46370.2;AT2G46370.4	19.60248503	19.45191337	19.61217919	19.50577279	19.45964974	18.91056076	18.94877501	18.82407617	18.68926093	18.86339381	0.679186687	5.37E-07	1.98E-05
AT4G30190.2	20.19985923	20.26224169	20.20356786	20.27714662	20.17677213	19.73322391	19.5903312	19.72195028	19.73892349	19.5741075	0.552210232	5.37E-07	1.98E-05
AT1G14150.1	21.00954299	21.01328314	21.21495108	20.98691001	21.12690357	20.51386443	20.48033069	20.37792009	20.44688742	20.39074835	0.628367961	5.42E-07	1.98E-05
AT5G57350.1;AT5G57350.2;AT5G57350.4	18.69794832	18.37945029	18.5541129	18.45678754	18.55595961	17.78493512	17.79898432	17.90673796	17.75709046	17.70479525	0.738343111	5.43E-07	1.98E-05
AT1G79040.1	19.33026261	19.28456658	19.31584167	19.38056464	19.30161899	18.64215749	18.81564284	18.64161785	18.72178677	18.50220636	0.657888634	5.52E-07	2.00E-05
AT1G04510.1;AT1G04510.2	17.05637311	17.2366122	17.17042389	17.17813962	17.32834184	17.7693407	17.77107029	17.80712848	17.7992753	17.747144	-0.584813619	5.60E-07	2.01E-05
AT1G72680.1	18.35352162	17.93635614	18.23996207	18.00002752	18.20650885	18.99806149	19.30391227	19.17321353	19.14764715	19.14244116	-1.005779884	5.62E-07	2.01E-05
AT5G11420.1	20.20644446	20.1815842	20.19774943	20.19716149	20.32895536	20.77503793	20.66704742	20.77867554	20.87178795	20.79960732	-0.556052247	5.73E-07	2.04E-05
AT3G13790.1;AT3G13790.2	18.00334771	17.93524564	18.09384049	17.91201802	17.78708632	18.66157284	18.56876888	18.56942546	18.7049168	18.6322391	-0.68107698	5.82E-07	2.06E-05
AT4G31500.1	19.23265045	19.46085181	19.38659509	19.26872474	19.46932782	18.68780623	18.62882641	18.40860755	18.42350168	18.53756726	0.826368152	5.95E-07	2.10E-05
AT3G54890.1;AT3G54890.4	22.72402208	22.93674576	22.92812363	22.8450612	22.91316919	22.17169663	22.07730471	21.87239683	22.18888701	22.10742207	0.785882918	6.01E-07	2.11E-05
AT1G19670.1	19.44606961	19.58507257	19.59801432	19.40850804	19.64844887	18.9527185	18.89522912	18.79962629	18.93515929	18.8679423	0.647087581	6.09E-07	2.12E-05
AT1G35580.1;AT1G35580.2	19.10572695	19.20655416	19.12288864	19.01918891	19.17211249	19.80323404	19.76003605	19.61058693	19.754607	19.66328534	-0.593055641	6.22E-07	2.13E-05
AT3G07700.1;AT3G07700.2;AT3G07700.3;AT3G07700.4	17.14098949	17.07632501	17.06400591	17.05253621	17.07036207	16.48813512	16.48894474	16.2100701	16.47542788	16.4376383	0.660800512	6.21E-07	2.13E-05
AT3G51890.1	18.68090203	18.63928064	18.51199195	18.64515178	18.68775156	19.11543742	19.12984143	19.24992128	19.1840908	19.14179532	-0.531201659	6.20E-07	2.13E-05
AT5G21430.1	20.24851366	20.09914488	19.96128294	20.09847679	20.12908173	19.26013852	19.52146625	19.34703953	19.29855934	19.40373813	0.741111642	6.27E-07	2.14E-05
AT4G23850.1	20.78057501	20.8057911	20.74135342	20.62270962	20.72879742	21.25911798	21.17848736	21.29305061	21.22224657	21.27676621	-0.510088435	6.51E-07	2.21E-05
AT1G65230.1	19.5179865	19.52981942	19.37957297	19.47438922	19.52411698	18.75893236	18.84179466	19.0087049	18.88777989	18.90205709	0.605323237	6.59E-07	2.23E-05
AT3G08940.2	22.74981788	22.68283089	22.82394016	22.63686974	22.53171698	22.06456977	21.85644377	21.99320654	22.02479406	21.90545899	0.716140507	6.97E-07	2.34E-05
AT2G45960.1;AT2G45960.2;AT2G45960.3	22.47112942	22.45557957	22.49628329	22.19899051	22.21583098	21.50887896	21.56599456	21.52575879	21.55235202	21.30948079	0.875069729	7.30E-07	2.44E-05
AT2G20260.1	23.2329177	23.19514539	23.36914256	23.27200266	23.2167503	22.71899059	22.49989745	22.52297512	22.71356817	22.59024849	0.648055753	7.36E-07	2.44E-05
AT5G20935.1	18.71827532	18.72292757	18.63459128	18.73645148	18.68175657	18.30530029	18.16284859	18.2437179	18.28228758	18.21915906	0.45613776	7.38E-07	2.44E-05
AT1G20440.1	19.96720655	19.81517218	19.6080075	19.63689363	19.71675751	20.55015493	20.51463509	20.70020601	20.68824177	20.51048797	-0.843937678	7.58E-07	2.50E-05
AT3G12345.1	21.60678833	21.50632405	21.34570952	21.44791156	21.35572209	20.72119767	20.59512269	20.67369554	20.36965911	20.44123401	0.892309306	7.63E-07	2.50E-05
AT1G01790.1;AT1G01790.2	20.38109297	20.48092231	20.40351555	20.29937573	20.45971977	19.93781632	19.88019483	19.91611272	19.95764622	19.93930946	0.478709358	7.81E-07	2.55E-05
AT3G02220.1	17.45179065	17.5065013	17.30065643	17.27115295	17.51215403	16.66204246	16.81197669	16.59634119	16.55187946	16.56174588	0.771653935	7.92E-07	2.57E-05
AT5G08610.1	18.7055514	18.76496227	18.70575724	18.65803013	18.63003244	18.21708206	18.21856324	18.15308192	18.25651739	18.07989619	0.507838539	7.95E-07	2.57E-05
AT2G47470.1	20.99816757	21.05093139	20.91314361	21.02457428	21.03452226	21.52911405	21.50428365	21.53875446	21.46656145	21.39662359	-0.482799617	8.11E-07	2.61E-05
AT5G23060.1	23.33043879	23.36654367	23.38558649	23.30792842	23.43570586	22.86880372	22.90936502	22.7690638	22.88741698	22.94041397	0.490227947	8.18E-07	2.62E-05
AT4G27740.1	18.32444867	18.01081764	18.36854056	17.93208785	17.94016446	19.04460223	19.24013681	19.14720989	19.20459025	19.18537635	-1.049171273	8.65E-07	2.75E-05
AT4G02530.1;AT4G02530.2	22.35365083	22.40217832	22.38394524	22.4142878	22.40729422	21.95251163	22.03429388	22.02063615	21.90289691	21.94826099	0.42055137	8.77E-07	2.78E-05
AT2G32480.1	19.54915481	19.46489469	19.1444815	19.30701621	19.33446316	18.59573826	18.59393451	18.50590845	18.53312437	18.62990086	0.788280783	8.87E-07	2.80E-05
AT1G01560.1;AT1G01560.4	18.83849918	18.69310236	18.722424	18.94038243	18.67674221	19.66847299	19.52586869	19.38185553	19.47437536	19.54046295	-0.743977071	9.35E-07	2.93E-05
ATCG00150.1	21.05870656	21.29033052	21.33656976	21.25287329	21.10239097	20.34648343	20.31842365	20.26446551	20.59555981	20.33826849	0.83553404	9.45E-07	2.95E-05
AT4G24350.1	18.88382758	18.95251092	19.04435143	18.88950099	18.92969473	18.36110848	18.37514127	18.47694393	18.50738043	18.42474039	0.510914228	9.54E-07	2.95E-05
AT4G39640.1;AT4G39640.2	18.24671741	18.2351588	18.30112997	18.04118856	18.31679858	18.87204356	18.80386624	18.78190395	18.85191676	18.88633961	-0.611015361	9.51E-07	2.95E-05
AT4G08350.1	17.08592883	17.12856834	16.97250868	17.2032524	17.15819547	16.49328631	16.46242718	16.57157194	16.62478118	16.47735827	0.583805766	9.82E-07	3.02E-05
AT5G51550.1	16.19554523	16.27753623	16.3045171	16.19260105	16.29373207	15.5824478	15.58598358	15.77204131	15.47467242	15.44920024	0.679917265	1.02E-06	3.11E-05
AT3G10740.1;AT3G10740.2;AT3G10740.3;AT3G10740.4	18.22658153	18.17808611	18.23273944	18.20443264	18.17393571	18.6128685	18.5655112	18.65985656	18.74212848	18.6572696	-0.444371782	1.02E-06	3.12E-05
AT2G39030.1	NA	17.36433133	17.1374615	17.01276637	17.16426862	15.23509053	15.43308333	NA	15.64989328	15.72689932	1.658465339	1.07E-06	3.25E-05
AT4G01037.1	17.97496907	18.00450029	17.98462985	17.78347149	17.6669313	17.06444807	16.99641832	16.89066803	17.04950825	16.72573903	0.937544063	1.09E-06	3.29E-05
AT3G52500.1	18.94899453	18.92005622	18.94208204	18.87512238	18.80529359	19.50333662	19.45871099	19.3704022	19.31526015	19.42960902	-0.517154042	1.10E-06	3.32E-05
AT3G53470.1;AT3G53470.2	18.42259865	18.41296672	18.35591884	18.49800772	18.40417279	18.01190423	17.92996918	17.92965718	17.96155144	17.82102654	0.487911232	1.15E-06	3.44E-05
AT1G11680.1	17.39493992	17.53718048	17.58788737	17.50323567	17.49146952	17.04651655	17.0248583	16.98915054	17.06762342	16.93631587	0.490049652	1.18E-06	3.53E-05
AT4G23160.1	19.15589538	19.45479929	19.61504406	19.53584869	19.31053734	20.48197676	20.36817818	20.30464321	20.30652457	20.23770246	-0.925380083	1.20E-06	3.56E-05
AT5G14120.1	18.66881575	18.87818566	18.67809461	18.65204668	18.77909091	18.17989937	18.09275198	18.20545918	18.03423476	18.16922528	0.594932604	1.24E-06	3.67E-05
AT2G05920.1	18.47844575	18.53451187	18.36910314	18.27725107	18.48243378	19.1674353	19.07940666	18.96848118	19.12500475	19.0047883	-0.640674113	1.28E-06	3.75E-05
AT5G64370.1	18.84006178	18.83120826	18.83918533	18.88589295	18.85444535	19.44870112	19.29775144	19.22073729	19.33046176	19.36396575	-0.482164738	1.28E-06	3.75E-05
AT1G13110.1	20.2633311	20.24069818	20.27298509	20.23439646	20.31561838	19.89361557	19.69579581	19.71698688	19.83043784	19.7581077	0.486417083	1.30E-06	3.78E-05
AT1G48320.1	17.99684307	18.02260622	17.87235625	17.57973578	18.22304483	19.24637181	19.29201825	18.96694192	19.30027435	19.50950828	-1.324105692	1.31E-06	3.81E-05
AT1G06430.1;AT1G06430.2;AT1G06430.3	20.88601803	20.64929653	20.73342253	20.73968998	20.89060421	20.07209858	20.28351344	20.10598777	20.11799306	20.10884857	0.642117972	1.38E-06	3.89E-05
AT1G80070.1	17.83418091	17.85082779	17.79329848	17.84030463	17.8184948	18.1986081	18.17367226	18.26017069	18.28642239	18.17416986	-0.391187336	1.38E-06	3.89E-05
AT2G32920.1	19.95444057	19.89057304	19.95675332	19.88902411	19.96586882	20.27125328	20.33778956	20.28748694	20.36811422	20.33041143	-0.387679116	1.36E-06	3.89E-05
AT2G34420.1	17.27662424	17.33019913	17.51365821	17.43056689	17.45565632	16.73256494	16.33600961	16.29738382	16.52837017	16.26013117	0.97044902	1.38E-06	3.89E-05
AT5G51010.1	19.95307672	19.91873078	19.915875	19.68269975	19.67724305	18.97036714	19.03793297	19.20050593	19.11277037	19.09850763	0.745508255	1.38E-06	3.89E-05
AT5G55050.1	18.35061551	18.58667855	18.40145455	18.18821696	18.44694596	19.15923572	19.28588531	19.05336116	19.15129655	19.26050611	-0.787274664	1.35E-06	3.89E-05
ATCG01090.1	20.30841458	20.40890396	20.38070202	20.24061667	20.25572247	19.79065236	19.60906689	19.54572997	19.57106007	19.77928172	0.65971374	1.35E-06	3.89E-05
AT1G16850.1	16.7830238	16.04723896	16.92323462	16.57775778	16.68790872	18.09905496	17.94925678	18.3374564	18.2079485	18.23846072	-1.562602697	1.40E-06	3.92E-05
AT1G14880.1	18.04013451	17.65698342	17.37681217	17.10138072	17.59352972	19.32773902	19.02455534	18.98433779	19.1067725	19.15795872	-1.566504565	1.57E-06	4.31E-05
AT2G38530.1	18.13162087	17.93213399	17.85340703	17.83560635	17.87740397	18.74205609	18.48021825	18.7239142	18.72171669	18.78036995	-0.763620597	1.56E-06	4.31E-05
AT3G20550.1	17.76814555	17.40586442	17.63552683	17.65667624	17.57944853	16.87995412	16.60438817	16.6074488	16.90497559	16.66627949	0.876523081	1.55E-06	4.31E-05
AT3G46740.1	20.82944403	20.79019416	20.88118567	20.83590237	20.866553	20.4884835	20.46963983	20.44941871	20.45089911	20.35989323	0.396988969	1.57E-06	4.31E-05
AT4G01100.1;AT4G01100.2	18.3556608	18.4081763	18.47415747	18.39612811	18.50752368	17.85504486	17.94955887	17.96703483	17.94635232	18.0340789	0.477915315	1.56E-06	4.31E-05
AT5G57655.2	20.25977314	20.18844638	20.20073341	20.19164241	20.25892252	20.58720433	20.5409264	20.55954887	20.58557325	20.58840355	-0.352427708	1.60E-06	4.38E-05
AT1G74880.1	19.7470112	19.55645179	19.63308214	19.58742411	19.66136233	18.95424176	19.06272604	19.07016288	19.09404159	19.19994307	0.560843246	1.62E-06	4.41E-05
AT1G71880.1	18.38256915	18.40906769	18.4733411	18.35279779	18.19264921	17.50737656	17.71114264	17.45709226	17.50433797	17.22661916	0.880771268	1.67E-06	4.53E-05
AT5G05890.1	17.00919441	17.02703125	16.78394462	16.88234453	16.84989374	16.20181953	16.19032434	16.41509473	16.2760226	16.19488187	0.654853095	1.69E-06	4.56E-05
AT3G50930.1	16.23927407	16.36921733	15.53673896	16.36786689	15.84122525	17.6768868	17.53476642	17.7620965	17.58716953	17.86582387	-1.614484124	1.83E-06	4.93E-05
AT2G33340.1;AT2G33340.2	18.36610446	18.26049692	18.41336348	18.45755723	18.49713455	18.88231169	18.85815709	18.92608747	18.9881632	18.94530951	-0.521074463	1.85E-06	4.96E-05
AT3G20500.1	17.31412295	16.59759722	16.96216173	17.225857	16.92270053	18.17769691	18.3413972	18.16752105	18.17466728	18.23270666	-1.214309933	1.89E-06	5.03E-05
AT5G02940.1;AT5G02940.2	19.69216936	19.6951977	19.66068537	19.61264896	19.73190898	19.32484857	19.30736982	19.2058362	19.2456966	19.19661173	0.42244949	1.89E-06	5.03E-05
AT1G29910.1;AT1G29920.1	18.03225025	18.00171605	18.35760355	18.2076483	18.27692406	17.36986994	17.06483748	17.33359215	17.42079087	17.24544129	0.888322098	1.96E-06	5.14E-05
AT2G37170.1	19.14378925	19.1301457	19.17044835	19.11482258	19.15028527	18.71271506	18.5235275	18.65473741	18.53022724	18.40564841	0.576527107	1.95E-06	5.14E-05
AT2G42220.1	21.57234218	21.46989814	21.69743001	21.60369516	21.54021698	20.95683838	21.01155759	21.11885492	21.11251205	20.99389064	0.537985775	1.96E-06	5.14E-05
AT1G76650.1;AT1G76650.2;AT1G76650.3	16.02394923	15.81062937	16.18443567	NA	15.75569869	16.9772352	16.87007569	16.99878873	16.89550428	17.09072238	-1.022787018	2.01E-06	5.26E-05
AT4G02770.1	24.59880787	24.82732196	24.84767255	24.65507798	24.62848603	24.17091314	24.13525524	24.02228653	24.0979948	24.00297944	0.625587448	2.03E-06	5.28E-05
AT5G25610.1	19.05653188	19.18950125	19.14113922	19.09791896	19.17099105	18.73494441	18.64810826	18.67601559	18.72316763	18.77440101	0.41988909	2.03E-06	5.28E-05
AT5G22640.1	17.98560849	17.97010027	17.8566626	17.84443607	18.01679197	17.48707063	17.40138788	17.44266817	17.41865148	17.52589544	0.479585159	2.05E-06	5.30E-05
AT2G06850.1	21.12884897	21.103672	21.11403841	20.97468206	21.19088927	21.66535674	21.684056	21.51146795	21.6930113	21.75053363	-0.558458982	2.20E-06	5.65E-05
AT2G29650.1;AT2G29650.2	17.93683919	17.94489504	17.81844487	17.93762669	17.7087808	16.92098083	16.82007922	16.97126287	17.11177755	16.5318505	0.998127125	2.21E-06	5.67E-05
AT3G23400.1	22.97405707	23.13295464	23.23111217	23.01335982	23.10873373	23.71997239	23.62385069	23.61569159	23.69909625	23.57427014	-0.554532726	2.25E-06	5.75E-05
AT5G19550.1	21.22897718	21.32344625	21.34165455	21.28706415	21.36843399	21.71429164	21.68405171	21.6454579	21.69976984	21.70546365	-0.379891726	2.28E-06	5.80E-05
AT2G44230.1	18.30364253	18.3159721	18.38560545	18.423514	18.27703308	17.9042524	17.77862902	17.89735507	17.93660344	17.77910374	0.481964696	2.30E-06	5.82E-05
AT4G04640.1	24.38064786	24.41121304	24.53303928	24.387573	24.38505981	23.99549425	23.84651572	23.86181389	24.01609211	23.90395795	0.494731815	2.30E-06	5.82E-05
AT3G60180.1;AT3G60180.2	17.2142622	16.94571816	17.18594008	17.17291577	16.96713618	17.83576053	17.69727303	18.00403937	17.88795239	17.78078324	-0.743967237	2.33E-06	5.86E-05
AT2G27290.1	18.21592634	18.07961499	18.06315279	17.94998625	18.22143608	17.55441648	17.4398958	17.59795069	17.44112862	17.4649844	0.606348091	2.42E-06	6.03E-05
AT2G33150.1	21.0739624	21.13071635	21.14064133	20.99243221	21.14284871	21.49103101	21.45844366	21.51936078	21.55610466	21.52258728	-0.413385282	2.41E-06	6.03E-05
AT5G58260.1	19.63542055	19.6793203	19.65754525	19.43752655	19.62328139	19.08363254	19.13724634	18.95398894	18.94919977	18.96424496	0.588956296	2.43E-06	6.03E-05
ATCG01100.1	19.93834771	20.02357299	19.7436938	19.65968935	19.83111082	19.13148523	18.68006415	18.89461648	18.89422567	19.00901394	0.91740184	2.44E-06	6.04E-05
AT1G33810.1	19.94276362	19.89285702	19.90067226	19.87554539	19.93123238	19.58467262	19.56505	19.57833952	19.48008214	19.48974214	0.36903685	2.51E-06	6.17E-05
AT2G36910.1	16.79156991	16.92446459	16.72268748	16.99408821	16.80040702	16.24043173	16.25311436	16.16328408	16.28012009	16.35821162	0.587611066	2.52E-06	6.17E-05
AT4G17830.1	20.90769021	20.85147303	20.88652419	20.95466775	20.93286641	21.22701537	21.27959131	21.23272305	21.29885016	21.25748453	-0.352488565	2.51E-06	6.17E-05
AT2G31390.1	19.30295123	19.15119001	19.2757926	19.40815556	19.26807591	19.76340853	19.71857468	19.73811371	19.7733791	19.79207853	-0.475877846	2.53E-06	6.18E-05
AT1G71695.1	19.89666056	19.82597272	19.9351852	20.00725179	19.97973499	20.384164	20.42779569	20.42581007	20.33056461	20.31889802	-0.448485428	2.64E-06	6.43E-05
AT3G55200.1;AT3G55200.2;AT3G55200.3;AT3G55220.1	18.47733534	18.44434765	18.43779677	18.50906362	18.47487835	18.78502455	18.80186305	18.8754104	18.87824554	18.79186875	-0.357798112	2.76E-06	6.69E-05
AT4G23600.1	21.02840388	21.03448196	21.01217166	20.94906295	20.98115752	20.67054388	20.49187266	20.62498639	20.52734909	20.53081018	0.431943153	2.79E-06	6.73E-05
AT1G03600.1	23.84546325	23.81840157	23.66034894	23.68201429	23.61915561	23.09592526	23.24578073	23.22147827	23.07006033	23.07225726	0.583976364	2.87E-06	6.91E-05
AT5G35970.1	18.57652125	18.60617023	18.55404543	18.62967323	18.57053394	18.13775666	18.25345973	18.13326265	18.26553264	18.15480822	0.398424836	2.90E-06	6.92E-05
ATCG01130.1	18.94438607	18.88186676	18.8938318	18.8017715	18.80209979	18.50899401	18.32041275	18.27673782	18.29749846	18.29468805	0.525124967	2.89E-06	6.92E-05
AT1G20960.1;AT1G20960.2	17.95427016	17.94533524	17.94201043	17.89933332	17.83057091	18.44193506	18.36157973	18.45341131	18.32724562	18.27175936	-0.456882207	2.93E-06	6.94E-05
AT1G74020.1	17.30059387	17.37318803	17.31742145	17.36077851	17.55565261	17.88403932	18.08237257	18.24358311	18.08472536	18.06160851	-0.689738879	2.93E-06	6.94E-05
AT3G19760.1	18.91303548	18.89388808	19.00167757	19.01182782	18.93666669	19.32452339	19.36367493	19.5185744	19.38564968	19.41289025	-0.449643402	2.97E-06	7.01E-05
ATCG00680.1	24.8044958	24.95202188	25.05882214	24.80497823	24.88810387	24.3882696	24.27949638	24.28843073	24.38579711	24.18737896	0.595809828	3.00E-06	7.06E-05
AT3G52430.1	16.4404361	17.09570607	16.80704041	16.57166378	16.1694044	18.01514822	18.02546403	17.92256118	18.09477358	18.19898691	-1.434536633	3.05E-06	7.16E-05
AT4G12310.1	17.89335486	17.9433447	17.83524858	17.9636807	17.76295943	17.46049589	17.3112605	17.34089324	17.29706851	17.19493956	0.558786113	3.09E-06	7.21E-05
AT3G49220.1;AT3G49220.3	16.75793685	17.08356243	17.02114265	16.90617424	17.09694159	17.69839946	17.79666705	17.65164736	17.71128383	17.54313758	-0.707075505	3.11E-06	7.25E-05
AT3G10720.2	17.95138718	17.70599679	17.71837233	17.95603577	17.81417562	18.37029576	18.37009138	18.53810555	18.43037904	18.44741018	-0.602062844	3.19E-06	7.38E-05
AT4G28750.1	24.56819319	24.65543289	24.54047241	24.45646597	24.54438695	24.04741751	23.77677758	23.98316689	23.79404972	23.68906126	0.694895692	3.18E-06	7.38E-05
AT5G42020.2	19.9833722	20.11436255	19.90438031	19.94640944	20.04386836	20.74825838	20.82875477	20.6672727	20.48303045	20.58876038	-0.664736762	3.21E-06	7.39E-05
ATCG00340.1	25.49816761	25.66600453	25.63264626	25.35569118	25.61047992	24.86178076	24.77153823	24.59043697	24.9076297	24.89269641	0.747781484	3.26E-06	7.48E-05
AT1G21110.1;AT1G21120.1	17.10925934	17.16965103	17.16312877	17.15408629	17.15872801	16.17662898	16.48541425	16.63663878	16.49726244	16.44079294	0.70362321	3.28E-06	7.52E-05
AT5G22340.1;AT5G22340.2	18.13034432	18.14212701	18.08636951	18.04139713	17.97251429	17.35981818	17.53976465	17.31992786	17.05572728	17.25153789	0.76919528	3.32E-06	7.57E-05
AT2G03760.1	18.70227078	18.67549537	18.68336133	18.70125908	18.72236396	18.26833639	18.33415105	18.19649167	18.21040024	18.05988309	0.483097612	3.34E-06	7.58E-05
AT2G35020.1	15.74348015	15.91197005	15.28144108	16.01965588	15.68188899	17.1517301	17.04072851	16.72292757	17.05893243	16.98858484	-1.264893459	3.37E-06	7.63E-05
AT1G60420.1	19.27766426	19.23481743	19.09619525	19.15831876	19.25891102	19.59825427	19.62681234	19.66837084	19.61651474	19.71675751	-0.440160596	3.44E-06	7.77E-05
AT1G27770.1;AT1G27770.4	17.91207652	18.17688411	17.86831617	17.99233539	17.80611533	18.64785188	18.58274474	18.68981375	18.58658327	18.52321352	-0.654895928	3.49E-06	7.85E-05
AT4G34260.1	17.89851873	17.96059592	17.93800017	17.99507151	17.99720705	18.49626475	18.56781128	18.4985415	18.3855886	18.31572892	-0.494908336	3.64E-06	8.15E-05
AT1G27190.1	16.69628839	16.90635042	16.87656491	16.81098577	16.90104364	16.40881069	16.31218632	16.39204065	16.24856693	16.25606307	0.514713093	3.67E-06	8.17E-05
AT3G13330.1	17.9888289	18.10300088	18.09061901	18.02948136	18.04111367	18.59183276	18.70261575	18.51492205	18.56476354	18.4210293	-0.508423914	3.68E-06	8.17E-05
AT5G03350.1	21.70438326	21.77102433	21.82984272	21.68986322	21.44242924	22.68035609	22.63897851	22.56428814	22.62962032	22.27578635	-0.870297326	3.68E-06	8.17E-05
AT1G76810.1	18.92912546	18.8697354	18.80181254	18.9777886	18.90625646	18.44810017	18.54918302	18.4670602	18.45206826	18.37167882	0.439325599	3.89E-06	8.61E-05
AT5G53870.1;AT5G53870.2	14.43650985	15.11968688	15.03550793	NA	15.23462286	16.41391381	16.55147847	16.43377287	16.69605741	16.7675767	-1.615977969	3.91E-06	8.61E-05
AT1G71697.1	17.71526492	17.97026882	17.88639915	17.84765688	17.92274118	18.42114439	18.36939713	18.45668328	18.56645546	18.33755657	-0.561781176	3.95E-06	8.67E-05
AT2G42975.1	16.29410736	16.20059022	16.13441629	16.04806747	15.8258979	15.2145506	14.57961647	14.843504	15.11957341	14.90443706	1.168279543	3.99E-06	8.74E-05
AT2G22500.1	18.27026795	18.28127806	18.3326922	18.2754107	18.27275279	18.60359013	18.79356838	18.77593815	18.88744971	18.83111856	-0.491852647	4.05E-06	8.84E-05
AT4G01070.1	19.02918746	18.87392167	18.91444645	19.05489574	18.90605677	18.55841698	18.53592461	18.53008623	18.56729882	18.51791155	0.413773979	4.12E-06	8.96E-05
AT1G15820.1	23.9556045	24.01975258	24.11177214	24.39805866	24.05576434	23.41444266	23.4166991	23.41331957	23.43921101	23.34007665	0.703440647	4.25E-06	9.21E-05
AT3G44190.1	17.35414605	17.38488491	17.19897253	17.59516276	17.1577318	18.1324445	18.0658158	18.18101148	18.04509839	17.99508808	-0.745712041	4.28E-06	9.25E-05
AT1G13750.1	17.67156871	17.68461166	17.720438	17.56519879	17.80759391	18.13597977	18.28874894	18.32989267	18.30084854	18.4798513	-0.617182031	4.38E-06	9.40E-05
AT5G20950.1;AT5G20950.2;AT5G20950.3	18.52491278	18.58797158	18.57093782	18.43629675	18.71347378	19.08587179	19.04339849	19.01371795	19.18379286	19.10237046	-0.51911177	4.38E-06	9.40E-05
AT1G22700.1;AT1G22700.2;AT1G22700.3	18.38737789	18.41178819	18.22540045	18.65678097	18.32198093	17.60034125	17.82319928	17.58368514	17.61052025	17.68110112	0.740896276	4.51E-06	9.65E-05
AT4G12320.1	19.51666379	19.42924531	19.59815794	19.29771786	19.49365221	18.87784428	18.98023722	18.7300256	18.82154356	18.91396168	0.602364955	4.57E-06	9.75E-05
AT2G38770.1	17.17589061	17.24086585	17.30611511	17.31781005	17.2014922	17.74028146	17.65648073	17.94698621	17.88879675	17.77873809	-0.553821884	4.61E-06	9.79E-05
AT4G12980.1	18.139936	18.15709524	18.10708934	18.07652857	17.97806242	17.63201539	17.32655238	17.39758272	17.49761798	17.23145558	0.674697504	4.81E-06	0.000101924
AT2G14560.1;AT2G14560.2;AT2G14560.3;AT2G14560.4	17.07283393	17.17366738	17.1906735	16.89481776	17.39498177	16.33986914	15.91889351	15.77812591	16.00112227	16.22337579	1.093117546	4.85E-06	0.000102429
AT3G60450.1;AT3G60450.2	19.6988386	19.91443185	19.89948084	19.63507862	19.63132629	20.33798551	20.48679575	20.40094404	20.40473204	20.30212347	-0.630684922	4.98E-06	0.000104581
AT3G61260.1	20.76338097	20.81208954	20.85282208	20.79301582	20.83156394	20.52402321	20.40050633	20.39606956	20.41490197	20.49106038	0.365262181	4.98E-06	0.000104581
AT2G30740.1;AT2G30740.10;AT2G30740.11;AT2G30740.12;AT2G30740.13;AT2G30740.14;AT2G30740.15;AT2G30740.2;AT2G30740.3;AT2G30740.4;AT2G30740.5;AT2G30740.6;AT2G30740.7;AT2G30740.8;AT2G30740.9	18.20448995	18.12883009	18.28616516	18.33048365	18.14016573	17.69584678	17.71999704	17.5751699	17.49508989	17.74738006	0.571330186	5.00E-06	0.000104676
AT1G70760.1	18.06063261	17.7577546	17.68268604	17.83193809	17.25989035	16.6409792	16.65914578	16.40415699	16.50669034	16.59542941	1.15729999	5.02E-06	0.000104677
AT1G02280.1;AT1G02280.2	20.04155756	19.98880394	20.1172068	20.07341985	20.03028456	19.68597039	19.61548416	19.69010542	19.70456901	19.54556973	0.401914799	5.09E-06	0.000105413
AT4G24770.1;AT4G24770.2	24.49338957	24.55428227	24.47310199	24.497117	24.19633017	23.80507666	23.86517897	23.63174192	23.68310727	23.55482677	0.734857882	5.10E-06	0.000105413
AT5G24690.1	19.53447008	19.64585893	19.71228517	19.59768887	19.59462166	19.24138504	19.24014613	19.17658224	19.14460597	19.0728287	0.441875328	5.09E-06	0.000105413
AT3G46670.1	17.66700063	17.82540603	17.73457732	17.81838246	17.62427428	17.15104628	17.31359165	17.27073333	17.29119768	17.18351908	0.491910541	5.12E-06	0.00010549
AT3G15110.1	17.79974327	17.85158436	17.85105968	17.68625429	17.57611524	17.16846646	17.05731488	16.858576	16.7933874	16.73941145	0.82952013	5.22E-06	0.000107078
AT1G74310.1	17.15309676	17.14838721	17.31712109	17.326131	17.43626421	16.47553079	16.44716396	16.69915218	16.69692679	16.65164036	0.682117238	5.29E-06	0.000108325
AT5G44650.1	19.02083077	19.08627879	19.08370265	18.85564412	19.11719919	18.40371941	18.60151691	18.34770354	18.49042002	18.4170531	0.580648508	5.35E-06	0.000109065
AT4G00570.1	20.25793334	20.27752125	20.23862399	20.21343889	20.21158653	20.56514858	20.53872131	20.55868042	20.57782341	20.49794537	-0.307843017	5.41E-06	0.000109979
AT1G68260.1	16.95255926	17.00965369	17.02638295	16.86826794	16.93699443	17.38407545	17.31536187	17.28198434	17.35782688	17.33722989	-0.376524033	5.53E-06	0.000112069
AT3G56310.1	19.85577337	20.03006898	20.04802649	19.86657865	20.06243356	20.45534127	20.42328829	20.39253126	20.45846869	20.47913685	-0.469177061	5.55E-06	0.000112097
AT3G63160.1	24.3908887	24.24030804	24.33540208	24.46998878	24.36745715	23.96094194	23.85235729	23.8655849	23.82571696	23.97122463	0.465643804	5.60E-06	0.000112742
AT3G45300.1	18.08255449	18.03804018	18.07354537	17.97928563	18.21285732	18.5449682	18.48293791	18.48089668	18.47520302	18.49647152	-0.41883887	5.65E-06	0.000113418
AT2G20990.1;AT2G20990.2;AT2G20990.3	19.93725599	20.02099892	19.92031941	19.93471022	19.95280664	19.65088346	19.58264553	19.64299652	19.65295698	19.57120269	0.333081206	5.72E-06	0.000114129
AT3G57520.1	16.58061042	16.70484928	16.42447633	16.35272108	16.52625775	15.87967897	15.44408958	15.32281542	15.38874383	15.20726604	1.069264206	5.73E-06	0.000114129
AT5G64350.1	19.31612682	19.36339047	19.11876115	19.31159977	19.4642067	18.71603905	18.63787013	18.84027697	18.75655632	18.69181848	0.586304794	5.73E-06	0.000114129
AT5G03160.1	16.20685411	15.86283589	15.99126496	16.00659345	15.95612428	16.79356521	16.52346854	16.59234315	16.63641221	16.62516659	-0.629456603	5.80E-06	0.000115191
AT2G25110.1	18.02624245	17.95127902	17.92823498	17.9301136	18.04214028	18.52176528	18.57262622	18.501946	18.30290662	18.444748	-0.493196358	5.83E-06	0.000115301
AT2G45790.1	20.19472319	20.16669515	20.26460295	20.15171276	20.15588056	20.50346862	20.4935154	20.57931594	20.50554409	20.53390192	-0.336426273	5.89E-06	0.000116099
AT1G27130.1	21.0955052	21.17997589	20.96822663	21.02687866	21.06485589	20.69418102	20.63533375	20.63534261	20.63949086	20.52961928	0.440294948	5.91E-06	0.000116299
AT4G33050.2;AT4G33050.3;AT4G33050.5	19.77099612	19.73188413	19.68700654	19.7937049	19.76239177	19.17053637	19.31206752	19.32517807	19.29496171	19.42727601	0.443192757	6.05E-06	0.000118677
AT3G54140.1;AT3G54140.2	17.79374935	17.47559095	17.24893748	17.57709685	17.27697857	16.56881414	16.61105362	16.68405	16.48635897	16.38338367	0.927738559	6.40E-06	0.000125045
AT2G19540.1	17.13373425	17.34160569	17.29596619	17.31705041	17.33484938	16.65478984	16.33642113	16.50569837	16.24189938	16.69435789	0.79800786	6.43E-06	0.000125388
AT1G69840.1;AT1G69840.2;AT1G69840.3;AT1G69840.4;AT1G69840.5;AT1G69840.6;AT1G69840.7	19.63050533	19.54844189	19.41965163	19.42343808	19.52725554	19.92220691	20.01050625	19.97859037	19.94887765	20.1153536	-0.485248461	6.60E-06	0.000126867
AT2G26910.1	16.92113196	17.05157008	17.30315642	17.01239539	16.76977329	16.14148452	16.16495013	16.25826421	16.09909915	16.34180372	0.810485084	6.58E-06	0.000126867
AT3G45980.1;AT3G46030.1;AT5G59910.1	15.96372698	16.21092813	15.27382837	15.65311097	15.66669558	17.12296951	17.11065662	17.31294498	16.89844787	17.24484693	-1.384315176	6.57E-06	0.000126867
ATCG01010.1	18.84600757	18.91977116	19.01824365	18.58867072	18.68731758	17.91011568	17.41013662	17.48502738	17.7197364	17.9881299	1.10937294	6.58E-06	0.000126867
ATCG01070.1	17.92155623	18.32368373	18.15431379	18.4206223	18.32202055	17.36982735	17.42605177	17.37155546	17.44202014	17.57326256	0.791895864	6.59E-06	0.000126867
AT3G44330.1	18.20397881	18.31175718	18.33407247	18.38093026	18.22637926	17.93579236	17.93178784	17.90765941	17.84828061	17.86826191	0.393067173	6.70E-06	0.000128275
AT5G66570.1	25.23416546	25.20564755	25.03472627	25.22307267	25.05280782	24.69079899	24.71216739	24.73073879	24.59184691	24.67833278	0.469306984	6.74E-06	0.000128755
AT5G11280.1	17.91373675	17.827566	17.95026541	17.89748507	18.03201881	17.40211272	17.30135329	17.51522243	17.50125408	17.48274494	0.483676914	6.79E-06	0.000129295
AT3G22060.1	19.25145236	19.19028768	19.35488426	19.21045019	19.35132533	19.71745888	19.75001505	19.68676723	19.69271255	19.60615577	-0.418941933	6.92E-06	0.000131487
AT1G18170.1	19.59207557	19.41681402	19.52113841	19.50564101	19.44967461	19.01576349	18.97722681	19.18563526	18.97462185	18.99613968	0.467191305	7.03E-06	0.000133107
AT1G54350.1	17.71262103	17.4647292	17.57130084	17.69993839	17.53470564	17.16491674	17.14165814	17.09872093	17.1238789	17.14217688	0.462388702	7.08E-06	0.000133677
AT3G57020.1	18.98894259	18.87361833	18.92151846	18.79774701	18.87965205	18.31471599	18.1228381	18.47889994	18.3039145	18.37223592	0.573774796	7.11E-06	0.000133901
ATCG00580.1	23.33523168	22.92373696	23.0577733	23.56174103	22.79912309	22.03478419	21.90816683	22.08257008	21.93338882	21.74818056	1.194103116	7.27E-06	0.000136481
ATCG00860.1;ATCG01280.1	18.65923639	18.65810337	18.71421868	18.65960923	18.66140235	18.31197443	18.32422011	18.11908297	18.31865755	18.25081191	0.405564612	7.30E-06	0.0001367
AT5G48880.1;AT5G48880.2;AT5G48880.3;AT5G48880.4	20.3700637	20.31431328	20.24534844	20.34914298	20.32466621	19.88230422	19.9888178	19.92136881	19.93744279	20.0340789	0.367904418	7.53E-06	0.000140514
AT1G16720.1	20.15631273	20.24254845	20.17933814	20.16904663	20.12123502	20.47491597	20.47430207	20.48212452	20.463227	20.47574728	-0.300367177	7.66E-06	0.000142502
AT3G50820.1	25.93938525	25.88882387	25.94781527	25.98971619	25.84805238	25.62874188	25.59800137	25.56497072	25.58424722	25.54170165	0.339226024	7.70E-06	0.000142553
AT3G51000.1	18.95294311	18.96005003	18.95682421	18.83798511	18.66707342	19.61399984	19.52308715	19.44181352	19.34898095	19.49738408	-0.610077933	7.68E-06	0.000142553
AT1G07170.1;AT1G07170.2;AT1G07170.3;AT1G07170.4;AT1G07170.5;AT1G07170.6;AT2G30000.1	16.87286723	16.76049906	16.78817029	16.69407217	16.98272625	17.34338527	17.4849566	17.25715761	17.51304901	17.45269973	-0.590582647	7.75E-06	0.000143003
AT3G52400.1	18.50371706	18.56119097	18.2832376	18.54563194	18.67371969	19.15896464	19.20262127	19.07443419	19.08419593	19.04296051	-0.599135855	7.88E-06	0.000145057
AT4G29520.1	17.08934703	17.06526886	17.06469014	17.4778373	17.22706121	17.98819094	17.75533097	18.03118965	17.98311051	17.94983241	-0.756689986	7.92E-06	0.000145289
AT3G19820.1;AT3G19820.2;AT3G19820.3	20.84950437	20.88310415	20.91195221	20.7893426	20.84977159	20.57501844	20.56177831	20.4922444	20.48421123	20.5071423	0.332656046	7.99E-06	0.000146226
AT1G59840.1;AT1G59840.2;AT1G59840.3	19.02739039	18.90648842	18.93617782	19.06555025	19.16395427	18.33415542	18.29935114	18.41907138	18.58463593	18.2149167	0.649486116	8.07E-06	0.000147237
AT1G09760.1	19.18445165	19.15859243	19.23231318	19.26663101	19.23077102	19.59717236	19.64080097	19.62206791	19.47166132	19.60587373	-0.372963403	8.17E-06	0.000148617
AT3G14620.1	16.9904918	17.04950825	16.78394462	16.73817145	16.82086454	15.92048545	16.22332676	16.0922451	15.66837257	15.7532272	0.945064714	8.47E-06	0.000153382
AT4G32460.1;AT4G32460.2;AT4G32460.3;AT4G32460.4	NA	NA	15.06949173	15.0938508	15.06062839	16.25108292	16.77850069	16.39550234	16.62133647	16.92027143	-1.5186818	8.46E-06	0.000153382
AT5G11560.1	18.59772524	18.65086593	18.67260144	18.65142664	18.64525383	18.36348458	18.32729826	18.35800295	18.39075675	18.3023801	0.295190089	8.54E-06	0.000154145
AT2G30930.1	18.86170184	18.82818298	18.82377461	18.85107799	18.83648498	18.47384841	18.60655341	18.54068051	18.52827095	18.5153418	0.30730546	8.59E-06	0.000154706
AT4G22890.1;AT4G22890.3;AT4G22890.4;AT4G22890.5	21.63351678	21.63286477	21.72553518	21.62855501	21.7010145	21.20943433	21.320838	21.14441802	21.32731141	21.12747676	0.438401545	8.62E-06	0.000154757
AT1G09770.1	16.89827072	16.77208256	16.74226996	16.80854946	16.83630929	17.26286562	17.25224964	17.35050761	17.49701757	17.21343652	-0.503718993	8.76E-06	0.0001553
AT1G71040.1	18.06920324	18.05989365	18.18986798	17.92974963	18.11820097	18.48089273	18.47566219	18.50509434	18.59230738	18.58805579	-0.455019393	8.77E-06	0.0001553
AT2G42790.1	19.01199429	19.09764896	19.13142996	19.13342321	19.10157051	19.47734918	19.58607194	19.57342715	19.55580612	19.38274433	-0.419866356	8.67E-06	0.0001553
AT4G01150.1	23.13196306	23.26947943	23.23590876	23.13909446	23.141694	22.84530244	22.87724369	22.76474608	22.78935852	22.80269661	0.367758472	8.75E-06	0.0001553
AT4G13840.1	19.10994285	19.13960881	19.16917389	19.11969853	19.19485302	18.87863172	18.73161404	18.69811455	18.7873542	18.67828377	0.391855765	8.72E-06	0.0001553
AT1G15500.1	16.21687277	16.06439333	16.22254588	16.25728655	15.88288899	15.48693241	15.20310707	15.18316237	15.01234083	14.87475087	0.976738794	8.81E-06	0.000155583
AT1G12780.1	18.69537784	18.66691744	18.60047193	18.67834568	18.75842493	18.97179893	19.12716563	19.18001354	19.09834313	19.18463325	-0.432483331	8.88E-06	0.000156385
AT1G54520.1	19.35494451	19.18464535	19.20756489	19.25841421	19.0386404	18.54393051	18.44701056	18.79083846	18.49441811	18.48273313	0.65705572	9.24E-06	0.000162337
AT4G20860.1	18.87817667	18.95554207	18.85023873	18.93658906	18.78454539	19.46757968	19.48736902	19.34305122	19.25549889	19.29302702	-0.488286781	9.44E-06	0.000165362
AT4G16260.1;AT4G16260.2	17.85819353	17.63574646	17.87313767	18.03086647	17.89577052	17.12377789	17.30063855	17.35596184	17.19243731	17.161929	0.631794009	9.51E-06	0.000166162
AT5G43060.1	18.22637456	18.23802214	18.19036967	18.58566677	18.42724327	18.97943357	18.93539817	19.11890053	19.01211163	19.19548035	-0.714729565	9.57E-06	0.000166735
AT1G07040.1	17.49852202	17.52841596	17.53996907	17.59315766	17.62038451	17.91311147	17.81811403	17.97466665	17.93784505	17.93147046	-0.35895169	9.80E-06	0.000169083
AT3G08030.1	21.0406215	21.12328912	21.08641746	21.13055297	21.10810837	21.39751692	21.43008497	21.45802806	21.44957991	21.34483227	-0.318210543	9.77E-06	0.000169083
AT4G38550.1;AT4G38550.2;AT4G38550.3	17.11848489	17.20803427	17.2001419	17.13518822	17.22644042	16.51498213	16.72095228	16.64525031	16.7424805	16.82172416	0.48858006	9.80E-06	0.000169083
AT5G16880.1;AT5G16880.2;AT5G16880.4	19.80323877	19.87335399	19.7833276	19.91332041	19.84337211	20.1468247	20.29157318	20.31184364	20.18489229	20.32591807	-0.4088878	9.73E-06	0.000169083
AT2G26560.1	19.82301731	19.91526815	19.94219088	19.81836061	19.7234643	19.35495526	19.33949122	19.16081931	19.42044138	19.15396264	0.558526289	9.88E-06	0.000169488
AT4G36195.1;AT4G36195.3	18.57873385	18.45937558	18.42361247	18.46993191	18.37842611	18.94122818	18.86882255	18.78428977	18.93121939	18.849909	-0.413077797	9.86E-06	0.000169488
AT3G04010.1	16.39105391	16.74900519	16.64247482	16.73404802	16.97230673	17.53715014	17.39190644	17.62864489	17.53587526	17.76123306	-0.873184224	9.91E-06	0.000169607
AT3G11170.1	21.01908572	21.2494746	21.06630865	20.86273723	21.0278979	20.57347523	20.27028392	20.35454426	20.26127774	20.39458411	0.674267771	9.96E-06	0.000169965
AT5G14930.2	16.34284902	16.46948125	16.4271524	16.94017593	16.09266631	17.56074331	17.52087953	17.54210234	17.45588906	17.51860706	-1.065179276	1.02E-05	0.000174096
AT1G76970.1;AT1G76970.2;AT1G76970.3;AT1G76970.6	17.92616277	17.46111969	17.74793726	17.54881438	17.44836639	18.55140036	18.58900736	18.45479729	18.98123558	18.54901	-0.998610016	1.04E-05	0.000175812
AT3G21670.1	18.40568995	18.51638872	18.6183138	18.43900703	18.52856094	18.06771795	17.70558514	17.6019376	17.76363383	17.55702237	0.76241271	1.07E-05	0.000181024
AT5G19240.1	20.00083078	19.97538899	20.11367604	19.70735913	19.97429694	20.57868042	20.79093389	20.65015597	20.54208911	20.52000858	-0.662063214	1.07E-05	0.000181024
AT1G72610.1	21.46009988	21.66725537	21.78797268	21.50120062	21.67420003	22.29862925	22.25538536	22.11131846	22.19573865	22.11884224	-0.577837077	1.11E-05	0.000186028
AT3G20410.1;AT3G20410.2	18.95070966	19.06503477	19.02119959	18.98566408	19.04433541	18.65866128	18.65242837	18.73653736	18.73015499	18.70290316	0.317251672	1.10E-05	0.000186028
AT3G26210.1	16.24517572	16.06295049	16.26309494	16.7273887	15.93115763	17.18290835	17.50621459	17.35623702	17.29256429	17.48016696	-1.117664745	1.11E-05	0.000186028
AT1G42550.1	19.34279738	19.42722076	19.47790843	19.45420891	19.45879308	19.05419888	19.12943648	19.08658202	19.15519376	19.08502113	0.330099257	1.12E-05	0.000186809
AT1G29310.1;AT1G29310.2;AT2G34250.1;AT2G34250.2;AT2G34250.3	20.18544895	20.29815656	20.24681017	20.087771	20.22484487	19.77430931	19.60063707	19.75367868	19.82281509	19.79600791	0.459116698	1.12E-05	0.000187039
AT1G30900.1	15.9253064	15.53828292	15.36582689	15.75973217	14.52254475	17.25789421	17.45084878	17.09263328	17.31032876	17.32517368	-1.865037116	1.13E-05	0.000187657
ATCG01110.1	20.87671178	20.84723478	20.90810818	20.90357003	20.93932381	20.42193332	20.38854289	20.51377771	20.59150226	20.56616184	0.398606115	1.13E-05	0.000187657
AT5G13450.1	21.31842917	21.27106516	21.32646679	21.31123389	21.39089001	20.82398291	20.97297979	21.0190382	20.97413587	20.86138986	0.393311679	1.17E-05	0.000194003
AT1G01140.1;AT1G01140.2;AT1G01140.3	17.53285813	17.54892724	17.89752643	17.55850293	17.77420151	18.30067877	18.65309347	18.30679599	18.44416563	18.39146597	-0.756836719	1.18E-05	0.000194979
AT4G34480.1	17.24643444	17.29392062	17.1505208	17.18132699	17.16837832	17.65824636	17.80489987	17.73690395	17.60657871	17.54265405	-0.461740355	1.21E-05	0.000199313
AT1G76040.2;AT1G76040.3	16.22985901	16.38261052	NA	15.93407553	16.27956706	17.19248547	16.95781623	16.95095451	17.21577944	17.14034051	-0.884947206	1.22E-05	0.000200125
AT4G23890.1	21.12017838	20.86961342	20.93173447	20.93632162	20.78927891	20.29188789	20.32017694	20.36310595	20.01450273	20.34628864	0.66223293	1.22E-05	0.000200693
AT1G70070.1	18.57538413	18.45458446	18.38058366	18.53432188	18.36801188	18.05411142	17.98322744	17.85245026	17.74122996	17.93045438	0.550282511	1.25E-05	0.000204072
AT2G13560.1	20.27906415	20.30871453	20.24736663	20.35727493	20.28860252	20.59179442	20.63049822	20.59137442	20.54502479	20.64277271	-0.304088356	1.25E-05	0.000204072
AT4G09350.1	16.49721565	16.89426121	16.66322452	16.47548329	16.50212476	15.62232642	15.18222363	15.65408775	15.84342057	15.66005998	1.014038217	1.26E-05	0.000204072
AT5G37600.1	22.2126169	22.20107755	22.10489752	22.1413619	22.33521805	22.72959419	22.69043242	22.6015024	22.70406025	22.91349792	-0.528783054	1.26E-05	0.000204072
AT5G51545.1	18.54451171	18.68029427	18.76860434	18.96183119	18.88852031	18.20869637	18.08656647	17.95257632	18.15109584	18.10599033	0.667767297	1.25E-05	0.000204072
AT1G01620.1	19.45726464	19.39869986	19.25187763	19.24818007	19.56416996	18.32707014	18.17290601	18.38874047	18.75924129	18.64513418	0.925420013	1.28E-05	0.000207335
AT5G04885.1;AT5G04885.2;AT5G04885.3	18.26346178	18.37243574	18.50633858	18.34491135	18.44325115	18.85861546	18.73990254	18.9031581	18.92588471	18.79912349	-0.459257142	1.30E-05	0.000208768
AT5G64940.1;AT5G64940.2	18.6849643	18.76981525	18.59050299	18.68230883	18.60230741	18.22408178	18.31247086	18.21713414	18.06975918	18.26486406	0.448317754	1.31E-05	0.000210216
AT4G29810.1	19.64439323	19.82969642	19.65472168	19.64420485	19.70585003	20.16878962	20.00039069	20.09533778	20.15893999	20.15309924	-0.419538226	1.31E-05	0.000210433
AT1G09932.1;AT1G09932.2;AT1G09932.3	17.02603707	16.70752091	16.89464016	16.48618453	16.72862472	17.83648806	17.92574566	17.77803862	17.62801827	17.42328008	-0.949712658	1.33E-05	0.000212571
AT2G40880.1	19.04763784	19.09167814	18.90312279	18.74936208	18.99455785	19.72612168	19.73065919	19.51782315	19.4510058	19.76329019	-0.680508263	1.34E-05	0.000213551
AT5G57110.1;AT5G57110.2;AT5G57110.3	18.55587725	18.64676963	18.55731037	18.61737061	18.50323567	18.17198793	18.19815724	18.1349226	18.0146689	17.91391202	0.489382968	1.36E-05	0.000216134
ATCG00350.1	24.67321352	24.98898851	25.08985308	24.68510893	24.83231947	24.20214236	24.02746768	24.08404407	24.2721878	24.12184365	0.71235959	1.36E-05	0.000216134
AT4G01870.1;AT4G01870.2	18.60244515	18.6673576	18.73535108	18.7356717	18.83632471	19.09867982	19.09856931	19.17432349	19.29677957	19.16912739	-0.452065868	1.39E-05	0.000220871
AT1G53280.1	20.5457507	20.63505027	20.69549849	20.46636727	20.50281821	21.01353532	21.0702651	20.90336408	21.00231509	21.04372154	-0.437543239	1.41E-05	0.000222319
AT3G63260.1	18.76887244	18.73702283	18.76102199	18.71728818	18.58950486	18.24613749	18.10778409	18.31079914	18.34848612	18.30277278	0.451546135	1.41E-05	0.000222319
AT4G36945.1	18.89783955	18.77440745	18.75628592	18.97457704	18.92445879	19.43068939	19.46091179	19.25864194	19.33993914	19.27303064	-0.48712883	1.41E-05	0.000222319
AT3G28900.1	19.94168956	20.06789122	20.15118009	20.06459279	20.03094458	19.74232753	19.5991065	19.67631352	19.68153869	19.66623441	0.378155519	1.42E-05	0.000223311
AT2G37280.1;AT2G37280.2;AT2G37280.3;AT2G37280.4	20.36856188	20.32478705	20.52159086	20.48261694	20.39420727	19.95764622	19.96273789	20.07068439	20.02534507	20.08003417	0.399063255	1.46E-05	0.000228403
AT5G66680.1	19.82741869	19.8030511	19.79707411	19.79557995	19.75978418	19.56090933	19.55527439	19.51286775	19.5287536	19.52691373	0.259637845	1.46E-05	0.000228403
AT4G30210.1;AT4G30210.2;AT4G30210.3	19.39715861	19.36604468	19.36831675	19.38785326	19.34562181	18.90940678	18.94409148	19.07536946	18.7817439	18.76186284	0.478504131	1.47E-05	0.000228487
AT3G13235.1;AT3G13235.2;AT3G13235.3	19.45983582	19.53664753	19.40152538	19.49295434	19.55515267	19.79257108	19.78695077	19.8173194	19.85214238	19.80018106	-0.320609794	1.47E-05	0.000228851
AT2G20920.1	18.26021664	18.2459658	18.52291863	18.42373966	18.43155065	17.7160826	17.82832866	17.70025005	17.33944989	17.56323352	0.747409331	1.51E-05	0.00023283
AT5G12470.1	21.65618392	21.64297096	21.62664037	21.56850634	21.54477016	21.32788153	21.28961593	21.33367403	21.27794685	21.22432676	0.317125329	1.50E-05	0.00023283
AT1G45145.1	20.79278553	20.77498969	20.61966834	20.76101225	20.56030484	21.23525581	21.16172853	21.24084955	21.06299343	21.14838969	-0.468091271	1.60E-05	0.000246286
AT1G17840.1	18.19393437	18.21980191	18.18402298	18.19347242	18.34396641	17.8730956	17.93989482	17.87975075	17.89060273	17.80772596	0.348825646	1.67E-05	0.000257052
AT4G08870.1	20.69847746	20.75876161	20.65297623	20.57294812	20.61606418	21.02880853	21.06515182	21.00685474	20.98519432	20.96085182	-0.349526724	1.71E-05	0.00026258
AT5G28830.1	16.53771891	16.22205526	16.10596374	16.18319533	16.27081726	17.03053783	17.17637771	17.01300637	16.90942436	16.79650863	-0.721220881	1.71E-05	0.00026258
AT5G45510.1;AT5G45510.2	18.8839081	18.77048646	18.7956497	18.86811417	18.70607101	18.44981766	18.45423502	18.42506015	18.3828604	18.26449758	0.409551726	1.73E-05	0.000263735
AT4G09650.1	24.08230695	24.16724968	24.08507399	24.09653984	24.00267906	23.7123196	23.66759972	23.67864441	23.82540642	23.6109248	0.387790914	1.75E-05	0.000266268
AT1G25420.1	17.02963233	16.90349354	16.9848412	16.8084112	16.90025361	17.41631923	17.54490408	17.56808972	17.6222449	17.27656973	-0.560299156	1.80E-05	0.000274259
AT4G39980.1	19.76954087	19.69041068	19.70188005	19.76542694	19.63876291	19.32493644	19.36426506	19.4449259	19.28794229	19.23155871	0.382478609	1.83E-05	0.000277473
AT2G30620.1	17.9296225	17.80247219	18.02841332	18.00089128	17.9498666	18.45556001	18.35901598	18.27515604	18.49652224	18.5248248	-0.479962636	1.89E-05	0.000285825
ATCG01050.1	19.2019181	19.07715995	18.93019158	18.6882708	18.76572315	18.1335988	18.02752269	17.5578077	17.9975103	17.62679274	1.06400627	1.89E-05	0.000285825
AT3G50970.1	15.27062749	14.37115724	14.45173914	14.51990035	14.39265283	16.13910964	15.90867642	15.80604104	15.72616759	16.19740101	-1.354263731	1.92E-05	0.000289367
AT4G36690.1;AT4G36690.4	17.98743612	18.05661126	17.56198895	17.99835904	17.69484075	17.02618841	17.09816577	17.20556418	16.94906295	16.83113402	0.83782416	1.94E-05	0.000292488
AT5G59250.1	19.3652438	19.3950299	19.33813789	19.51514542	19.3284295	18.84493864	18.98603922	18.85946806	18.81770507	18.56892099	0.572982907	1.97E-05	0.000295826
AT5G52320.1;AT5G52320.2	17.79553239	17.78857815	18.11561776	17.82626296	17.979548	16.87196538	17.16106298	17.08562806	17.04009704	16.48157399	0.973042364	1.98E-05	0.000297065
ATCG00360.1	19.14534261	19.13392234	19.18804064	19.34523197	19.00882524	18.70738947	18.69564291	18.76679093	18.67127499	18.60476314	0.475100274	1.99E-05	0.000297331
AT4G25900.1	19.39865394	19.59041527	19.46911314	19.43058527	19.45583489	19.94892041	19.84828214	19.96455804	20.02571003	19.77646034	-0.443865692	2.02E-05	0.000301298
AT1G11260.1	18.73677186	18.81977058	18.90749218	18.87616318	18.71428913	19.17668693	19.16000926	19.15677932	19.1347221	19.19818363	-0.354378863	2.04E-05	0.000301436
AT1G79380.1	17.67062859	17.70224034	17.84571668	17.89065616	17.80215029	18.26598582	18.25466881	18.20748149	18.35544143	18.5328353	-0.541004159	2.03E-05	0.000301436
AT2G32080.1;AT2G32080.2	19.86053385	19.87290028	19.88812041	19.87374448	19.8401494	20.11917164	20.08761563	20.11008563	20.09927332	20.12520156	-0.241179872	2.03E-05	0.000301436
AT4G15550.1	18.89956935	18.82870055	18.93674432	18.92160562	18.80552977	18.49809345	18.61074371	18.57720752	18.50921057	18.45669531	0.348039807	2.07E-05	0.00030605
AT1G26090.1	18.93581825	18.93905115	18.91003953	18.88876406	18.87156237	19.33677676	19.24523701	19.15525307	19.21707259	19.35043638	-0.35190809	2.12E-05	0.000313219
AT1G14510.1	18.1889365	17.98698637	18.04468761	17.87029247	17.87601926	17.3400848	17.47573343	17.24196454	16.96099742	17.24849281	0.73992984	2.16E-05	0.000317382
AT3G44990.1	16.22943095	16.09811641	16.43170163	16.1010893	15.924395	15.01380245	15.34434793	15.24849466	14.83415992	NA	1.046745419	2.19E-05	0.000321863
AT4G09570.1	18.07348261	18.12645241	18.26949655	18.26158995	18.15914208	18.56639971	18.6853853	18.66952178	18.74661601	18.50291336	-0.456134512	2.24E-05	0.000327882
AT1G64500.1	17.34305556	17.45831048	17.22014212	17.38601402	17.44977737	16.86531039	17.01287547	16.93251467	16.78762203	16.96632519	0.458530358	2.26E-05	0.000329546
AT2G40765.1	19.04080073	18.90831052	18.76384452	19.20287949	18.71082325	18.16709958	18.21003869	18.22178062	18.09431484	17.82380881	0.821923193	2.26E-05	0.000329546
AT4G34950.1	19.43693109	19.44788231	19.34733805	18.9897077	19.2946387	18.78313253	18.56727282	18.58554208	18.62186586	18.65038565	0.661659782	2.30E-05	0.000334897
AT5G17170.1	20.17915587	20.52013331	20.5378497	20.22949949	20.21418629	19.71216592	19.24331347	19.59253551	19.64001717	19.45787781	0.806982956	2.33E-05	0.000338079
AT2G32240.1	19.82539672	19.76705775	19.73319908	19.76206405	19.80943373	19.47732744	19.48002295	19.53423448	19.39568893	19.3608578	0.329803946	2.36E-05	0.000341227
AT5G06860.1	16.47146248	16.70741306	16.8789729	16.88283407	17.03976514	17.40066267	17.61605341	17.65998893	17.85251122	17.69375237	-0.848504189	2.37E-05	0.000341991
AT2G39470.1;AT2G39470.2	20.85159503	21.00991197	20.97492707	20.67921376	20.70692258	20.30117464	20.31391488	20.15077117	19.99783001	19.99082693	0.693610559	2.38E-05	0.000342293
AT4G00490.1	19.94389409	20.12273954	20.1279364	19.82263773	19.93373099	20.69982489	20.46844705	20.43964221	20.57762982	20.53278014	-0.553477072	2.38E-05	0.000342293
AT5G63310.1	22.68086898	22.69773966	22.76354307	22.61973774	22.66322322	23.00081531	22.93692184	23.01032526	23.03584316	22.95416009	-0.302590601	2.38E-05	0.000342293
AT3G55410.1;AT3G55410.2	20.79869803	20.85055771	20.90090512	20.82290998	20.86220752	21.17148591	21.15523824	21.11019399	21.12808749	21.07188261	-0.280321975	2.40E-05	0.000343231
AT4G23210.3	16.00968868	16.29719213	16.14358251	16.18553364	16.32565681	16.89889657	16.68920632	16.7077231	16.62791856	16.84813387	-0.562044931	2.41E-05	0.000344045
AT5G43910.2;AT5G43910.4	14.26216827	14.11533632	NA	15.26321417	15.4146423	16.95544558	17.08297022	16.82579109	16.78208959	17.08335467	-2.182089964	2.46E-05	0.000351052
AT1G76680.1;AT1G76680.2	21.22435621	21.27518106	21.23562979	21.2462129	21.24725652	20.96241312	21.00679997	20.94222669	20.9332051	20.81711951	0.313374418	2.51E-05	0.000356769
AT2G14900.1	15.71774067	15.62609971	15.75701491	15.30604032	15.67662928	16.66466949	16.94524949	16.18348225	16.83943756	16.79430163	-1.068723105	2.51E-05	0.000357138
AT1G48600.1;AT1G48600.2	21.15395893	21.21573916	21.16143332	21.03666999	21.18527955	20.79577651	20.82284776	20.82101096	20.83141704	20.8871864	0.318968457	2.58E-05	0.000365046
AT3G25770.1	22.76657703	22.71201096	22.84555705	22.86403043	22.8720492	22.40240214	22.49391358	22.491217	22.53033394	22.44777539	0.338916524	2.62E-05	0.000370008
AT5G27290.1	17.37009138	17.36074423	17.51965929	17.46448194	17.58904395	17.00910691	16.74901828	16.94466631	16.80532823	16.54867292	0.649445622	2.68E-05	0.000377589
AT4G36760.1	19.77012346	19.83408676	19.75768136	19.80519281	19.69862668	20.12311859	19.99511293	20.12136151	20.08912975	20.14179532	-0.320961405	2.71E-05	0.000380922
AT1G51390.1	16.69503794	16.78070636	16.84769357	16.55002977	16.62268103	17.30796565	17.05637311	17.17764338	17.21791038	17.21790092	-0.496328955	2.82E-05	0.000395675
AT3G62820.1	15.31361291	14.85026499	14.88279109	14.94917469	14.52467638	16.2423647	16.32574112	15.74912045	15.82142771	16.25112177	-1.173851137	2.86E-05	0.000401017
AT5G52420.1	18.83514987	19.03729492	19.07741034	19.08039337	19.22360581	18.46472521	18.55115249	18.57222651	18.62815359	18.44996271	0.517526759	2.88E-05	0.000402854
AT3G24090.1	15.80521737	15.60705285	15.88537703	16.08661105	15.75734052	16.36892928	16.64699458	16.45923949	16.39990039	16.52367987	-0.651428957	2.94E-05	0.000410607
AT1G56340.1	20.68655011	20.65396464	20.65336118	20.63015157	20.57373408	20.97316903	20.89516846	20.98986428	20.95541295	20.86560944	-0.296292515	3.00E-05	0.000417303
AT3G48460.1	18.49417197	18.50910229	18.59454695	18.59082093	18.53830262	18.08024502	18.16285842	18.23101018	18.30092449	18.19050954	0.352279424	3.01E-05	0.000417918
AT3G49870.1	18.87919134	18.52888139	18.64709298	18.49310489	18.63141155	18.09219967	18.07890653	18.10426601	17.96212783	18.19392956	0.54965051	3.08E-05	0.00042724
AT3G18890.1	21.60007351	21.51896237	21.42292914	21.53298935	21.39737068	21.13446267	21.12524571	21.13145132	21.07268741	21.21361095	0.358973401	3.12E-05	0.000431581
AT5G15870.1	16.91228123	16.90251644	17.36193521	17.32620124	17.28101538	17.81763325	17.82872534	17.96926847	18.06259957	17.93747727	-0.76635088	3.12E-05	0.000431581
AT3G13560.1;AT3G13560.2;AT3G13560.3;AT3G13560.4;AT3G13560.5	18.32832869	18.40867803	18.37278856	18.20960091	18.5020315	18.88276543	18.8391761	18.71519788	19.02201555	18.85708802	-0.498963057	3.14E-05	0.000433361
AT5G64570.1	19.37999171	19.29081759	19.26611396	19.19469434	19.31724036	19.54468716	19.5956454	19.63403817	19.61450497	19.6503874	-0.318081025	3.18E-05	0.000436866
ATCG00600.1	19.01246359	19.04239949	19.00987781	19.65080459	19.17804476	17.93921188	17.97980475	18.25384287	18.33333008	18.35865979	1.005748174	3.27E-05	0.0004483
AT3G09740.1	20.19181107	20.08980217	20.15999941	20.27790713	20.25218033	19.60401021	19.69099715	19.899233	19.49916658	19.63345292	0.52896805	3.28E-05	0.000449859
AT1G28140.1	18.21379722	18.06395852	18.07384345	18.17947178	18.13085206	17.73765666	17.82569173	17.73248545	17.66733334	17.52089487	0.435572198	3.41E-05	0.000464744
AT1G72910.1	19.19725509	19.20690942	19.30648006	19.36950789	19.31096995	18.68640477	18.86937997	18.92693586	18.87934692	18.93040818	0.419729344	3.41E-05	0.000464744
AT3G60860.1	17.02559379	17.14046034	17.0612868	17.17364786	17.10206797	17.47649308	17.46225462	17.34293407	17.39550903	17.4113703	-0.317100866	3.40E-05	0.000464744
AT3G54110.1	19.59798887	19.65361309	19.68848766	19.70627341	19.63353984	19.43645129	19.34485068	19.31598315	19.25732338	19.23944237	0.337170401	3.43E-05	0.000465703
AT4G38690.1	17.876451	17.97197008	17.79830725	17.6155578	17.75245905	17.29636061	17.28960468	17.40832974	17.32678057	17.36457072	0.465819773	3.43E-05	0.000465703
AT4G00370.1	18.68622009	18.58879514	18.69799581	18.80055554	18.92018128	18.21827942	18.28977126	18.33059306	18.34736617	18.23044269	0.455459053	3.45E-05	0.000466255
AT1G14410.1	19.78335478	19.72414243	19.75896326	19.85124578	19.85605008	20.11983022	20.05064581	20.05060596	20.15808943	20.12784826	-0.306652668	3.47E-05	0.000468174
AT3G25690.1;AT3G25690.2;AT3G25690.4;AT3G25690.5;AT3G25690.6	19.12133874	19.08154065	19.06354781	19.20714304	19.09794981	18.8203161	18.83951752	18.87643001	18.82633124	18.80685166	0.280414703	3.48E-05	0.000469262
AT4G13500.1	18.71538224	19.1583804	19.20605568	19.44546958	19.2970058	18.29989664	17.87509537	18.18829424	18.30527357	18.28500479	0.973745816	3.49E-05	0.000469454
AT2G43620.1	18.6280254	19.17384302	19.24862947	18.78437285	18.81521128	19.8526438	19.64169546	19.75972892	19.94034228	19.76704966	-0.862275622	3.55E-05	0.000476058
AT1G55450.1;AT1G55450.2	19.61075813	19.6325888	19.68038185	19.62607618	19.63435198	19.36688139	19.36490623	19.30406829	19.29995029	19.4408266	0.281504827	3.58E-05	0.000479418
AT1G09830.1	18.88129025	18.90957671	18.90507258	18.84534916	18.85864884	19.14990586	19.17457464	19.06608919	19.16879452	19.19599931	-0.271085195	3.63E-05	0.000484621
AT5G60600.1	20.81150954	20.86681708	20.83901305	20.79681437	20.86766937	20.61968625	20.6102625	20.58907139	20.54287317	20.57138418	0.249709186	3.64E-05	0.000485799
AT1G27390.1	18.73066914	18.6225738	18.67320209	18.68034579	18.59694315	18.39390573	18.39185611	18.37011693	18.36117275	18.26146599	0.30504329	3.65E-05	0.000486164
AT5G05730.1	19.4821324	19.54736338	19.51385672	19.60713161	19.58485059	19.25543204	19.28565959	19.28124409	19.29308317	19.19069761	0.285843642	3.67E-05	0.000487649
AT4G30280.1	17.69362307	17.72295425	17.74178954	17.81937455	17.68095695	18.26323252	18.3257139	18.11101338	18.04481565	18.09060351	-0.435336115	3.74E-05	0.000494485
AT4G37980.1	21.17368324	21.16595339	21.01981874	21.07912275	21.12703586	20.71493302	20.76864795	20.70043464	20.86983177	20.79735281	0.342882757	3.74E-05	0.000494485
AT5G26340.1	18.41937594	18.58757244	18.50109077	18.47699138	18.36252605	18.13053034	18.02736069	17.75313185	17.94434031	17.91771588	0.514895498	3.74E-05	0.000494485
AT5G01590.1	18.07616841	18.11924512	18.10029275	18.26082767	18.11275001	17.54194359	17.6882708	17.85520915	17.7211259	17.62270248	0.448006409	3.76E-05	0.000495747
AT2G25670.1;AT2G25670.2	17.75401321	17.71865327	17.65125495	17.90392891	18.07873979	17.207062	17.12303015	17.15335411	17.13916161	17.39093304	0.618609844	3.80E-05	0.000499282
AT3G55760.1;AT3G55760.2;AT3G55760.3	19.6959436	19.49565597	19.57843903	19.61795345	19.6404409	20.0107794	20.38604982	20.24062831	20.00091328	20.14867518	-0.551722607	3.87E-05	0.000507731
AT3G09050.1	18.84397931	18.68048658	18.81333028	18.86700418	18.53067304	17.9202598	18.01599754	18.36904775	18.08409209	18.01023852	0.667167537	3.91E-05	0.000511574
AT2G44640.1	20.36875369	20.43267646	20.32209319	20.37111724	20.27678325	20.09541505	19.95128471	20.02422255	20.09115901	19.99519576	0.322829349	3.92E-05	0.000512207
AT1G06950.1	21.131489	21.14801102	21.16467128	21.15802161	21.14914673	20.94292823	20.87080267	20.9249531	20.94458768	20.90404802	0.232803987	3.93E-05	0.000512338
AT4G04850.2	18.48041156	18.27500141	18.26646173	18.26757768	18.07579771	17.55725427	17.81210835	17.65769527	17.46122363	17.30422653	0.714548409	3.93E-05	0.000512338
AT2G38330.1	16.16796101	16.42307651	16.16200377	16.45619557	16.53669495	15.24373185	15.79616892	15.67534237	15.47370892	15.32729299	0.845937353	4.07E-05	0.00052752
AT4G16130.1	18.7490805	18.76021315	18.68356694	18.64871919	18.70900638	19.07990661	19.06439807	18.92640025	18.99175157	19.00678353	-0.303730772	4.06E-05	0.00052752
AT1G11660.1;AT1G11660.3;AT1G11660.4	17.56972213	17.69872501	17.64888417	17.63131918	17.67555739	17.89891427	18.03356818	17.92496904	17.97003846	17.89943363	-0.300543142	4.10E-05	0.000531095
AT4G22530.1;AT4G22530.2	17.3683871	17.16033432	17.30187125	17.38937926	17.25555421	17.71537889	17.7699024	17.6800298	17.66669558	17.58268595	-0.387833293	4.14E-05	0.000535155
AT4G27800.1	18.79019575	19.10676228	18.98993494	18.85857904	18.83375177	18.51339606	18.16579028	18.15959052	18.40357796	18.15301262	0.636771269	4.18E-05	0.000538494
AT5G46020.1	19.54754037	19.43728271	19.12427532	19.30153638	19.01130097	17.77128957	18.11245987	17.79177974	18.22126141	18.6175679	1.181515452	4.19E-05	0.000539073
AT2G06530.1	18.57344009	18.69656687	18.67666647	18.54658176	18.68394038	19.03479896	19.09289389	19.29264292	19.13514562	18.94498366	-0.464653897	4.21E-05	0.000539765
AT4G25000.1	15.61340964	NA	15.2838263	16.48934467	NA	17.78052695	17.81035825	17.77001858	17.70209826	17.62761225	-1.94259599	4.21E-05	0.000539765
AT4G32410.1	18.85596039	18.7798636	18.90011206	18.91560516	18.89593615	18.57759847	18.63588813	18.6083198	18.5504274	18.52130138	0.290788433	4.24E-05	0.000542911
AT4G34640.1	17.77988604	17.40010393	17.30541163	17.29318423	17.23805014	16.81500796	16.72032443	16.5831151	16.59287161	16.75761138	0.709541099	4.34E-05	0.000554711
AT5G01530.1	24.16668289	24.25291225	24.66820591	24.40273001	24.22315739	23.80604097	23.63128676	23.6240404	23.76287835	23.59030561	0.659827275	4.42E-05	0.000563124
AT1G29670.1;AT1G29670.2	22.08792959	22.10462882	22.14957782	21.95646266	21.94444827	22.43368782	22.44190772	22.32965895	22.39825311	22.4737003	-0.366832145	4.48E-05	0.000569337
AT4G20850.1	21.26325086	21.25659801	21.24915629	21.23571159	21.24693192	21.48775762	21.47853956	21.49174058	21.48280894	21.42760646	-0.2233609	4.56E-05	0.000578299
AT2G04280.1	17.67874454	17.66350251	17.67627391	17.62555903	17.45580881	17.1479303	17.10957563	17.15568789	17.25524992	16.88502901	0.50928321	4.58E-05	0.000580139
AT4G35760.1;AT4G35760.2	18.55620666	18.56476354	18.58142496	18.51637333	18.30650232	17.93386928	18.0435133	18.1430892	18.10256526	17.8976446	0.480917833	4.59E-05	0.000580491
AT1G01820.1	18.60999389	18.60938077	18.54801284	18.43774395	18.4943556	18.04757128	17.8042697	17.93924632	17.99902005	18.24124304	0.533627333	4.69E-05	0.000591436
AT1G06190.1;AT1G06190.2;AT1G06190.3;AT1G06190.4;AT1G06190.5	18.70919154	18.84573505	18.84511022	18.91211161	18.92611933	18.32064632	18.40081691	18.55392173	18.21290005	18.21905505	0.506185537	4.72E-05	0.000593688
AT4G32260.1	23.61743025	23.62340419	23.54849081	22.94580423	23.3978694	22.66289738	22.53889415	22.51560745	22.62220468	22.32465248	0.89374855	4.72E-05	0.000593688
AT3G23570.1;AT3G23570.2;AT3G23570.3	18.01622612	17.89059085	17.84031078	17.7282527	18.04295784	18.44430315	18.38982877	18.24878464	18.35046013	18.41284684	-0.465577047	4.75E-05	0.000595905
AT5G46570.1	17.03662438	17.19520878	16.95160346	17.21662272	16.99173219	16.67945261	16.64966317	16.53105852	16.4251618	16.64778162	0.491734762	4.87E-05	0.000609776
AT5G64330.1	16.75149176	16.69339167	16.61554343	16.88325184	16.86890693	16.41127595	16.22342481	16.17500563	15.98128854	16.06699732	0.590918676	4.89E-05	0.000611233
AT4G10120.1;AT4G10120.2;AT4G10120.3	19.23079447	19.32164629	19.28960918	19.23278394	19.26928879	19.04358539	18.99123118	18.89277403	19.00052548	19.01176504	0.280848308	4.94E-05	0.000617089
AT5G03630.1	20.7715604	20.89257691	20.88743186	20.83116186	20.96423368	20.54356241	20.4831781	20.6220393	20.52863724	20.43336946	0.347235638	4.98E-05	0.000619143
AT5G15802.1	18.36908184	18.36915853	18.31050184	18.43437575	18.38850505	17.93177053	18.07115856	17.80744297	18.09865926	17.92650449	0.40721744	4.98E-05	0.000619143
AT3G25480.1	18.05531951	17.96402493	17.9325262	17.87218789	17.60386536	17.08473574	17.24276475	17.14479763	16.69619328	16.623067	0.927273099	5.05E-05	0.000626372
AT1G48950.1	15.06760242	15.36213903	15.15868069	15.08643897	15.25177826	15.74127473	15.83701683	15.76334984	15.85800043	15.5028753	-0.555175555	5.12E-05	0.000632748
AT5G19890.1	17.41068321	17.42323904	17.31899288	17.46655448	16.84395784	16.43882433	16.40861501	16.66621013	16.5148897	16.29428509	0.828120637	5.12E-05	0.000632748
AT3G19340.1	18.20014669	18.02152766	18.15430884	18.03546497	18.03897791	17.47130211	16.96811551	17.48718057	17.32618368	17.57426829	0.724675182	5.20E-05	0.000641485
AT1G77590.1	19.66284219	19.70037198	19.78884257	19.66989715	19.75713279	19.39563663	19.3978459	19.45268164	19.4818881	19.46400523	0.277405838	5.24E-05	0.000643806
AT3G61540.1	18.1656529	18.18916339	18.28133693	18.26298029	18.17048747	18.63806464	18.53715014	18.61396568	18.54945003	18.42778342	-0.339358586	5.24E-05	0.000643806
AT3G17930.1	18.10106262	18.26198929	18.12092633	18.1398311	18.11248532	17.5085376	17.45321436	17.63313005	17.19056741	16.95160346	0.799848361	5.27E-05	0.00064625
AT2G34040.1;AT2G34040.3	19.71997031	19.53117392	19.68122983	19.69294747	19.68312998	19.98797175	19.91109497	19.97161933	19.97839486	19.96484002	-0.301093884	5.33E-05	0.000651439
AT3G62600.1	16.62565177	17.0024964	17.09510852	16.8559391	17.19716869	17.71159976	17.71304411	17.59365373	17.54204942	17.60380742	-0.677557992	5.33E-05	0.000651439
AT1G66090.1	17.31740378	17.19393918	17.195526	17.19511264	17.26534034	17.60339453	17.67726543	17.53631552	17.89269103	17.77888565	-0.464246043	5.35E-05	0.000653153
AT2G20340.1;AT2G20340.2	18.43957525	18.58752849	18.65206419	18.62993287	18.52035395	18.079042	18.1182973	18.05880035	18.25913178	17.87832039	0.487172588	5.45E-05	0.00066156
AT5G58140.1;AT5G58140.2;AT5G58140.5;AT5G58140.6;AT5G58140.7	19.98766649	19.94899168	19.96693911	19.98888713	19.92803975	19.69601494	19.71979154	19.72377758	19.67705031	19.55154305	0.290469347	5.44E-05	0.00066156
AT5G64270.1	17.40561517	17.5252761	17.6863569	17.63716259	17.58653929	17.88296538	18.11070759	17.98897864	18.04670838	17.96438036	-0.430558061	5.45E-05	0.00066156
AT2G41475.1	19.21223513	19.17843387	19.08397527	18.93287218	19.07388267	19.67807225	19.51287353	19.67346781	19.76616006	19.43370564	-0.516576038	5.54E-05	0.000671245
AT3G57240.1	19.14354265	19.221606	19.04863055	19.18428213	19.11498267	19.65425666	19.5132399	19.46098176	19.40735283	19.58518079	-0.381593586	5.57E-05	0.000672922
AT3G20320.1	18.87433303	18.73569484	18.88309669	18.89215441	18.81159107	18.47935004	18.615978	18.49255345	18.47553158	18.54832147	0.317027098	5.61E-05	0.000677264
AT2G16430.2	17.11863697	16.63941137	16.78535029	16.71310454	16.42956039	17.55514331	17.36656981	17.52131672	17.43432687	17.54272962	-0.746804553	5.64E-05	0.000679702
AT1G10510.1	19.00943501	18.90375242	18.85660486	18.73145163	18.87317072	18.53691877	18.57611155	18.44644929	18.43003187	18.4994216	0.37709631	5.75E-05	0.000691099
AT2G36885.1;AT2G36885.2	17.55715702	17.83824986	18.03145891	17.9367932	17.5639038	16.87105093	16.62392435	17.02627487	17.08595994	17.13544878	0.836980784	5.81E-05	0.000697864
AT5G64290.1	21.14947549	21.31304576	21.252163	21.1997574	21.19296098	20.99151908	20.93647979	20.85208293	20.93223927	20.87293033	0.304430246	5.86E-05	0.000701932
AT1G15290.2	17.15559896	17.22402052	17.15998956	17.1980517	17.21706785	16.59992737	16.7971042	16.84106059	16.9315224	16.80865001	0.395292805	5.94E-05	0.000709672
AT2G34940.1	14.2515046	NA	13.99118523	NA	13.65853507	15.97966411	15.6120276	15.19786554	15.28036844	15.54544115	-1.555998401	5.95E-05	0.000709672
AT5G23040.1;AT5G23040.2	18.99063583	19.20474784	19.11495218	18.91760226	19.00085003	18.70130985	18.53003287	18.64894033	18.54620115	18.40859511	0.478741766	5.99E-05	0.000713799
AT4G39940.1	17.17339411	17.259026	17.26314997	17.1177344	17.0664256	16.85425967	16.43622679	16.4846939	16.24985232	16.51690805	0.667557875	6.03E-05	0.000717631
AT1G51110.1	21.38291949	21.47463876	21.42218491	21.45900929	21.46908332	21.16553023	21.17317693	21.20336473	21.24304262	21.21134887	0.242274476	6.06E-05	0.000718786
AT4G18970.1;AT4G18970.2	17.37646458	17.01089957	17.09675633	17.34926395	17.22655331	17.92173055	17.83641409	17.69433068	17.75748116	17.64344756	-0.558693259	6.07E-05	0.000718786
AT1G65450.1	NA	NA	NA	NA	13.57210806	16.31325152	16.79469508	16.98336106	16.24273126	16.57780645	-3.010261013	6.17E-05	0.000729515
AT4G26970.1	20.27378194	20.32774998	20.3457041	20.206671	20.31944942	20.52941912	20.55312114	20.54556219	20.54733326	20.56519507	-0.253454866	6.24E-05	0.000737177
AT1G13900.1	19.12780797	19.14790795	19.19197247	19.12901631	19.16465655	19.39980153	19.42897349	19.49283507	19.50564682	19.34004567	-0.281188265	6.32E-05	0.000743548
AT4G02520.1	23.87780348	24.06394799	24.03061124	23.96904744	24.16996567	24.34671877	24.4735975	24.50972234	24.45333545	24.35425907	-0.405251465	6.32E-05	0.000743548
AT5G16510.1;AT5G16510.2	18.95301703	19.03230945	19.08019816	19.13361636	18.93733646	19.45920546	19.38249316	19.34009567	19.3421463	19.30663804	-0.338820233	6.37E-05	0.000748047
AT4G21150.1;AT4G21150.3	20.68137741	20.69884199	20.72807496	20.75385004	20.74584827	20.52409976	20.49585893	20.49949362	20.50033035	20.4922444	0.219193119	6.47E-05	0.000758297
AT5G12130.1;AT5G12130.2	18.84995786	18.68336133	18.58387608	18.73760715	18.71968962	18.10083683	17.78169909	17.34530128	17.9833722	18.00918894	0.870818738	6.54E-05	0.000765983
AT2G01110.1	19.57093596	19.1132996	19.50806362	19.45466678	19.48698425	18.91887197	18.89776571	18.8983091	18.89008908	18.91613896	0.522555077	6.58E-05	0.000768543
AT1G20225.1	18.36407479	18.5170888	18.56370647	18.67821499	18.51158281	18.99769221	18.81794859	18.92563846	18.98143907	18.95301134	-0.408212362	6.65E-05	0.000774676
AT4G34150.1	18.23225227	18.08636432	18.17456976	18.27340862	18.12056696	18.53252715	18.50311142	18.58357497	18.50079521	18.4154612	-0.329661602	6.65E-05	0.000774676
AT1G35720.1	23.46102724	23.51654309	23.55012439	23.48623109	23.53092207	23.26496368	23.1965508	23.20034728	23.33008312	23.19945638	0.270689325	6.70E-05	0.000778706
AT3G09840.1	22.31495492	22.41441169	22.41443492	22.37897585	22.46705672	22.6612388	22.62311837	22.67240549	22.68153397	22.63768134	-0.257228773	6.74E-05	0.000779253
AT4G24220.1;AT4G24220.2	20.97657112	21.0584093	21.0728771	20.83293945	21.05598273	21.46674564	21.34361298	21.28033354	21.42602514	21.4243652	-0.388860561	6.73E-05	0.000779253
AT5G18760.1;AT5G18760.2	15.62229496	15.57283343	16.04967203	15.72852907	16.00777191	14.96724878	15.10835701	15.287514	15.09748077	15.05312407	0.693475354	6.73E-05	0.000779253
AT2G26900.1	20.86813679	20.54184341	20.54262761	21.12907544	21.20609861	19.61895898	19.53030536	19.77643625	20.02280125	20.04576233	1.058703541	6.76E-05	0.000780531
AT1G06000.1	19.79047578	19.87301598	19.95014578	19.8752694	19.89123636	20.21915906	20.0873955	20.2577147	20.27051206	20.15612753	-0.322153115	6.82E-05	0.000785668
AT1G33240.1;AT1G33240.3	16.53601343	16.50127585	16.50748496	16.72823941	16.48749307	16.89883753	16.86130504	17.04217235	16.95563856	16.90472869	-0.38043509	6.85E-05	0.00078806
AT5G19860.1	18.76830388	18.60259014	18.55920902	18.68926093	18.56339739	18.91816445	19.05159132	19.20031195	19.13190216	19.00899206	-0.425640116	6.87E-05	0.000788094
AT4G28980.1;AT4G28980.2;AT4G28980.3	17.11377268	17.01767838	16.92760437	17.04331571	16.93885594	16.62039167	16.42954568	16.71859977	16.61374631	16.42399237	0.446990256	6.91E-05	0.000791532
AT4G22470.1	17.77425944	17.34479868	17.13718129	16.94684918	16.89435596	18.33957603	18.27912992	18.01915633	18.27424164	18.40957325	-1.044846525	6.93E-05	0.00079263
AT4G33700.1;AT4G33700.3	17.00780475	16.66881575	16.76000518	16.85187102	16.90211599	16.05194599	16.14204721	16.27180039	16.45417557	16.35329503	0.583469697	7.01E-05	0.000800225
AT4G10960.1	15.65256772	15.42648754	15.39823933	15.38645531	16.00267879	16.16900111	16.40915555	16.6896295	16.61532789	16.70766919	-0.944870909	7.03E-05	0.000801249
AT5G40810.1;AT5G40810.2	19.6640948	19.65131802	19.63180052	19.80942273	19.62684264	19.37681429	19.35644767	19.42424627	19.40447635	19.36091994	0.29211484	7.07E-05	0.00080439
AT2G36580.1	18.26514343	18.68742695	18.68005385	18.48034844	18.57550232	19.07733209	19.25119344	18.95709921	19.28750047	19.23725198	-0.624380441	7.09E-05	0.000805281
AT1G52220.1	22.0112607	21.98420009	22.04899433	22.15315182	22.01915022	21.66440214	21.65873972	21.27254094	21.59937443	21.47666216	0.509007553	7.12E-05	0.000807029
AT5G43830.1	20.81637746	20.87634457	20.90689793	20.84172557	20.87856137	21.12501863	21.16078731	21.08560731	21.17200503	21.05339961	-0.255382195	7.19E-05	0.000813652
AT5G64580.1	17.38555911	17.22672263	17.20929153	17.53836326	17.28958667	16.78425143	16.80579424	17.01538238	16.69488835	16.7500396	0.519833438	7.31E-05	0.000826187
AT1G79280.1;AT1G79280.2;AT1G79280.3	17.41305765	17.25188918	17.29989664	17.40080441	17.14329352	17.81622119	17.89646841	17.76545446	17.59331087	17.74032099	-0.460566903	7.34E-05	0.000827706
AT3G02420.1	17.86401683	17.79631851	17.83334721	17.9241804	17.97105513	17.47188157	17.55720939	17.32227147	17.42696084	17.60903442	0.400312079	7.37E-05	0.000829957
AT2G39480.1;AT2G39480.2	16.54606698	16.43387554	16.65320896	16.66375266	16.62978349	16.29847432	16.12355563	16.27515513	16.16556654	16.17490033	0.377807134	7.38E-05	0.00083019
AT2G41560.1	19.47466846	19.40180033	19.55601015	19.39493364	19.4294946	19.15984424	19.07973737	19.12516623	19.21590502	19.01309636	0.332631592	7.40E-05	0.000830977
AT5G63680.1;AT5G63680.2;AT5G63680.3	18.98293232	18.95743651	19.01437742	18.96465392	19.01502569	19.64172897	19.86257531	19.64417315	19.45791788	19.30312297	-0.595018488	7.45E-05	0.000834691
AT5G61580.1;AT5G61580.2	17.34596826	17.21772109	16.7924853	16.86823176	17.28291647	17.82085831	17.85958332	17.792803	17.72631796	17.84028004	-0.70650395	7.53E-05	0.000842011
AT5G22650.1;AT5G22650.2	18.39095402	18.31055953	18.36665518	18.4445903	18.49690838	18.06350568	18.0374558	18.02130534	18.1933184	18.06963332	0.324889773	7.63E-05	0.000852197
AT3G58600.1	16.12995711	16.68730733	16.04081411	16.01443681	16.17878738	17.03360582	17.0460049	16.8790926	17.04438345	16.92188741	-0.774734288	7.66E-05	0.000853505
AT3G56290.1	19.30664916	19.32317354	19.37303293	19.45245844	19.29852578	19.11368622	19.09780839	19.08335986	19.00775001	19.0182192	0.286603233	7.73E-05	0.000858948
AT4G01130.1;AT4G01130.2	16.87918835	17.31908993	17.25504702	17.01060459	17.28979377	17.69641066	17.81232148	17.79492348	17.67515764	17.66012128	-0.577042175	7.74E-05	0.000858948
AT5G20830.1;AT5G20830.2;AT5G20830.3	19.67093973	19.61625627	19.55298611	19.51220034	19.56298022	19.89940561	19.94443755	19.81487188	19.82348697	19.88801931	-0.29097173	7.73E-05	0.000858948
AT1G14345.1	20.35151729	20.40984668	20.31164411	19.93841951	20.19256975	19.59476014	19.51654069	19.20130553	19.49824346	19.73131903	0.732365695	7.81E-05	0.000864577
AT3G09810.1	20.22745613	20.30251398	20.17100327	20.20969609	20.27292816	20.55934348	20.48527312	20.55095341	20.4354261	20.51525131	-0.272529956	7.84E-05	0.00086648
AT5G08670.1;AT5G08680.1;AT5G08690.1	23.31596381	23.34034835	23.28227796	23.27403798	23.32097018	23.50573064	23.51566519	23.56303377	23.52771657	23.50737704	-0.217184989	7.93E-05	0.000875377
AT5G44020.1	18.54060106	18.17527177	18.41756824	18.33890609	18.65686824	17.61809151	17.29119768	17.61474578	17.7641848	17.89984663	0.788229797	7.96E-05	0.000876997
AT1G01320.1;AT1G01320.2;AT1G01320.3	20.12414151	20.14739624	20.10073676	19.93455186	20.12249943	19.79646269	19.82162141	19.74457273	19.71499673	19.76561309	0.317211833	7.97E-05	0.000877053
AT1G78290.2;AT1G78290.3	16.66934185	16.70332233	16.91031481	16.68685612	17.05025255	17.31195226	17.44050423	17.44178516	17.37586246	17.19705347	-0.549413984	8.15E-05	0.000893463
AT5G05670.1;AT5G05670.2	17.65977296	17.7889668	17.74812077	17.48520038	17.51828432	17.24138736	17.24833529	17.12847772	17.207062	17.25401363	0.424213845	8.14E-05	0.000893463
AT5G16620.1	20.62769596	20.61505843	20.64771664	20.66313416	20.68537846	20.33118813	20.4132395	20.37057461	20.23513308	20.14668799	0.348432067	8.27E-05	0.000904658
AT5G27560.1;AT5G27560.2;AT5G27560.3;AT5G27560.4	18.94111067	18.78849213	18.8859674	18.90097881	18.76244693	18.53229504	18.62841706	18.46845302	18.49988091	18.41192056	0.347605867	8.34E-05	0.000911142
AT1G50380.1;AT1G50380.2	19.41470175	19.45764339	19.50096244	19.35671846	19.41279517	19.77002342	19.72359429	19.69456874	19.67295185	19.6397876	-0.271620936	8.40E-05	0.000915926
AT2G17972.1	18.77988283	18.61281811	18.75031771	18.77802257	18.74359848	17.72525308	18.02533966	18.37405033	17.99172112	17.66525263	0.776604579	8.49E-05	0.000924186
ATCG00430.1	19.80323246	20.09728117	19.95117086	19.79886253	19.80266151	19.34091497	18.91464207	19.1016295	19.44932197	19.28056916	0.673226172	8.50E-05	0.000924186
AT2G47450.1	20.45998986	20.47047419	20.40931842	20.55076557	20.50655166	20.1027754	20.0467217	20.26507245	20.17834146	20.19449477	0.321938783	8.69E-05	0.000941364
AT4G27700.1	20.96244136	21.01878019	21.0534195	20.95262893	21.06547399	20.82093308	20.65461156	20.62287046	20.72425737	20.70163643	0.305687016	8.68E-05	0.000941364
AT3G06510.1;AT3G06510.2	21.02826222	21.10792326	21.10005015	21.02277416	21.14047907	20.82949048	20.83235231	20.84545177	20.84653102	20.8599351	0.237145636	8.70E-05	0.000941457
AT4G35260.1	21.17240187	21.18677922	21.11884224	20.9369973	21.08323259	21.52051701	21.447962	21.53924686	21.52270699	21.35597474	-0.377630876	8.73E-05	0.000942463
AT4G11150.1	22.29305061	22.33616111	22.36638892	22.28641281	22.31080691	22.56103477	22.54670468	22.5529711	22.51524891	22.51091287	-0.218810397	8.76E-05	0.000943579
AT5G36880.1;AT5G36880.2;AT5G36880.3;AT5G36880.5;AT5G36880.6	21.05178114	21.13481985	21.14339692	21.0661181	21.10995815	21.37961316	21.30281516	21.31011349	21.3878175	21.43119764	-0.261096557	8.75E-05	0.000943579
AT3G55360.1	20.64880519	20.90272398	20.90431268	20.87879334	20.86403043	20.39639364	20.48752212	20.46233851	20.53834241	20.49384763	0.364044263	8.86E-05	0.000950621
AT3G55520.1;AT3G55520.2;AT3G55520.3	18.50436513	18.42078265	18.54902504	18.5803285	18.58897077	18.79630583	18.77774974	18.8268836	18.77181183	18.85520003	-0.276895787	8.86E-05	0.000950621
AT3G02520.1;AT3G02520.2	20.67874111	20.82267663	20.9071474	20.58917199	20.85651216	21.29173055	21.21346856	21.16518058	21.40679875	21.15215237	-0.475016303	9.04E-05	0.000967101
AT5G56350.1	20.11503603	20.15445966	20.26201224	20.25692044	20.16711183	20.41378699	20.47897891	20.46392543	20.46073984	20.45153311	-0.262684815	9.04E-05	0.000967101
AT5G12250.1	21.19972146	21.32364965	21.30731423	21.20911896	21.24977549	20.99642384	20.97949079	20.89136098	21.02257778	20.83671148	0.312602984	9.15E-05	0.000977469
AT1G06700.1;AT1G06700.2;AT1G06700.3	18.95319327	18.95105131	19.08038816	19.08370785	19.02784392	18.71362145	18.79679061	18.72919918	18.77697913	18.73087143	0.269744541	9.28E-05	0.000989194
AT1G24020.1;AT1G24020.2	21.57712729	21.52044028	21.48335034	21.58788645	21.58681505	21.32175197	21.30224063	21.35419449	21.23718895	21.27106516	0.253835642	9.34E-05	0.000993692
AT1G78850.1	21.10593024	21.07154223	21.09433933	21.02986684	21.11004101	20.83949753	20.8225366	20.8969059	20.88719384	20.81434463	0.230248233	9.36E-05	0.000993692
AT4G19710.2	20.55254903	20.543704	20.56387402	20.60364989	20.62029501	20.28563701	20.39067489	20.37719994	20.28727274	20.31959275	0.244738923	9.37E-05	0.000993692
AT1G19150.1	19.28032901	19.51059227	19.59233658	19.55164443	19.11239114	18.85368115	18.53907549	18.73047345	18.82127261	18.41598103	0.737361942	9.43E-05	0.000998448
AT2G20420.1	21.65894886	21.67244433	21.74481003	21.76890636	21.74650858	21.93823642	21.94903088	21.96067863	21.94620238	21.94433388	-0.229372804	9.56E-05	0.001010636
AT2G43590.1	18.31017785	18.47481499	18.1538736	18.19384296	18.29315279	17.9100161	17.64822415	17.5628163	17.44784197	17.82301887	0.606788962	9.60E-05	0.001013414
AT2G39010.1	20.48732584	20.41354943	20.36559624	20.23818079	20.15976542	20.00849701	19.66239718	19.85241673	19.81249541	19.67685066	0.530352148	9.62E-05	0.001013789
AT3G49470.1	19.6581086	19.6693332	19.70600523	19.50415948	19.7454068	19.34288851	19.2366846	19.38841046	19.34500668	19.27529474	0.338945666	9.68E-05	0.001018936
AT5G63990.1	15.22846549	15.67608104	15.01583316	15.43761229	15.49062528	15.92862015	16.07580711	16.29366562	16.19566056	16.3407594	-0.797179118	9.77E-05	0.001026646
AT2G25970.1	19.24008555	19.18866128	19.2567339	19.23836275	19.267141	19.46685315	19.47014845	19.45062329	19.44839059	19.41606146	-0.212218491	9.81E-05	0.001029246
AT1G06220.1;AT1G06220.2;AT1G06220.3	18.07812474	17.86668127	17.80571869	17.95597903	17.81011972	18.38383083	18.30363361	18.23641133	18.2558354	18.24413152	-0.381443848	9.91E-05	0.001038095
AT4G36670.1	17.38972376	17.21757911	17.33747382	17.22307783	17.28290743	16.68204816	17.07212213	16.62838858	16.6100588	16.70886834	0.549855186	0.00010072	0.001053399
AT1G08480.1	18.93098272	19.02048627	19.09407511	18.94127691	18.85871865	18.53797289	18.45760131	18.71897094	18.61932445	18.45870698	0.410592613	0.000100925	0.001053872
AT5G22510.1;AT5G22510.2	19.37730375	19.44064616	19.3747763	19.37876264	19.40646246	19.63199941	19.57806305	19.61963969	19.62897945	19.58304419	-0.212754894	0.000101584	0.001059079
AT3G26080.1;AT3G26080.2	17.29365126	17.19383333	17.20465711	16.91697573	17.20970085	17.56549633	17.82990232	17.63067951	17.69782957	17.56984078	-0.494986045	0.000101878	0.001060462
AT1G45201.1;AT1G45201.2;AT1G45201.3	20.0694655	20.17623647	20.23450171	20.15392801	20.19912834	19.90178759	19.92772444	19.88811447	19.95017426	19.89340967	0.25440992	0.000102241	0.001062566
AT3G49560.1	19.65600057	19.76390934	19.80639386	19.6696498	19.70076481	19.4220853	19.33211524	19.37921758	19.50490431	19.45561218	0.30055675	0.000103383	0.00107274
AT3G19490.1	18.82362225	18.72475031	19.09513686	19.085169	19.50419829	18.34842128	18.1022628	18.22705651	18.23611232	18.23707455	0.816389847	0.000104857	0.001084818
AT5G23240.1	16.65950819	16.94332753	17.25404132	16.81287922	16.81474517	16.35538551	16.07715786	15.90397361	15.72533963	16.16537026	0.851454913	0.000104876	0.001084818
ATCG00020.1	24.26249262	24.37575855	24.37931305	24.04798323	24.34830699	23.86279776	23.66047952	23.66756723	23.8555449	23.90148343	0.493196321	0.000107402	0.001109207
AT1G58270.1	19.47728197	19.28007296	19.21784413	19.33338905	19.16459272	18.97236003	18.91120178	18.87191426	18.95614073	18.82262684	0.387787437	0.000107998	0.001113615
AT1G20110.1	18.39004297	18.37569704	18.30766332	18.30156764	18.2728029	18.57430526	18.67620159	18.61499734	18.57824	18.52980417	-0.265154897	0.000108432	0.001116339
AT5G19620.1	18.13390479	18.16373811	18.28019986	18.23901108	18.28782509	17.7162702	17.75791082	17.99398321	17.90770048	17.82460453	0.380841937	0.000108873	0.001119137
AT2G02740.1	19.85751787	19.92414849	19.98048827	19.86375828	19.85298357	20.19483138	20.08208925	20.19795335	20.16177158	20.14977936	-0.26150569	0.000109343	0.001119746
AT2G31865.1	14.76789994	NA	NA	NA	NA	16.43003595	16.35352248	16.43778295	16.69277894	16.19014876	-1.652953881	0.000109392	0.001119746
AT5G58220.1	16.77395049	17.02718248	16.81289176	16.69757848	16.70592932	17.33051428	17.31822503	17.1404903	17.16825098	17.26980242	-0.441950098	0.000109442	0.001119746
AT5G17870.1;AT5G17870.2	20.44146706	20.55899798	20.59329081	20.66917746	20.40549052	20.13258759	19.95617194	20.26621693	20.06731356	20.05383045	0.438460675	0.000109693	0.001120569
AT1G36280.2	18.08785645	18.30496176	18.40662024	18.06566331	18.21830308	18.79951879	18.62686758	18.7300455	18.88529123	18.58798622	-0.509260899	0.000110473	0.001126262
AT3G06470.1	18.67059056	18.44299208	18.40798551	18.56324469	18.36871107	18.13931652	18.09222549	18.13027393	17.91991079	17.96765407	0.440828624	0.000110592	0.001126262
AT2G26250.1	17.70401844	17.6449547	17.53421928	17.76998631	17.729561	17.18660757	17.19753348	17.26721646	17.29769547	17.44918896	0.39689956	0.00011108	0.001127743
AT5G42960.1	19.17385766	19.30862345	19.26598811	19.18568849	19.25650817	18.92694165	18.91143588	19.04851082	18.97411766	18.86502941	0.292926091	0.000110964	0.001127743
AT1G14170.1	17.66046254	17.47921186	17.48362686	17.48641082	17.23515412	16.9420448	16.78618027	16.3670922	16.64325024	16.93924632	0.733410474	0.000113617	0.001151722
AT4G14880.1;AT4G14880.2;AT4G14880.3;AT4G14880.4;AT4G14880.5	22.87706578	23.0717877	23.12702326	22.96271494	22.99154503	23.37472431	23.31010794	23.27858217	23.40026917	23.31658538	-0.33002645	0.00011438	0.00115768
AT1G18500.1	20.23195005	20.26859454	20.29265191	20.20508446	20.26390415	20.02118875	20.03296316	19.95065841	20.07143094	20.02523691	0.232141388	0.000115086	0.001160727
AT3G16910.1	19.95972749	20.00526543	19.9764942	20.03070216	20.08893572	19.72968214	19.78217119	19.71216928	19.82294109	19.7625037	0.250331518	0.000114874	0.001160727
AT4G08580.1;AT4G08580.2;AT5G17900.1	NA	17.19283218	16.83456981	17.01770012	16.9068906	NA	16.26887639	NA	16.04352505	15.93481041	0.905594227	0.00011521	0.001160727
AT5G57280.1	16.67401291	16.68125214	16.79725622	16.95051033	17.07541647	15.63005662	15.0337026	NA	NA	15.86463111	1.326226171	0.000116052	0.00116743
AT3G26570.1;AT3G26570.2	19.12970562	19.29503124	19.27750763	19.14202227	19.29228343	18.94221953	18.72111922	18.81862586	18.83505732	18.96175772	0.371554108	0.000116356	0.001168702
AT5G15090.1;AT5G15090.2	20.69430007	20.68495061	20.54751213	20.5051273	20.4311058	20.2296051	20.06274975	20.16975622	19.97491307	20.22899479	0.439395393	0.000116929	0.001172672
AT5G65220.1	20.92684323	21.0040037	21.0197916	21.02464191	21.04219908	20.77564886	20.75140022	20.6820636	20.81664308	20.68125729	0.262093292	0.000118252	0.001184134
AT3G25780.1	18.88624136	18.77898508	18.63849955	18.95783039	18.7455102	18.11854572	18.10254988	18.30872564	18.21194056	18.51203054	0.550654847	0.000118635	0.001184371
AT4G25570.1;AT4G25570.2	17.6242243	17.23451809	16.83559401	17.12328281	16.7697862	16.3558896	16.21693338	15.75972177	16.05231756	16.03319283	1.033870052	0.000118548	0.001184371
AT1G52230.1	21.75829805	22.07686452	22.20126006	22.09837077	21.78156783	21.486565	21.16562837	21.11744146	21.41384379	21.39402929	0.667770663	0.000119606	0.001192262
AT5G42650.1	22.92712002	23.02077347	23.07598373	22.90353326	22.94532559	22.73037602	22.68061792	22.73387554	22.72108917	22.67819521	0.265716441	0.000119794	0.001192329
AT1G29930.1	26.72054133	26.88376233	27.12008818	26.72519139	26.7506108	26.39221449	26.33498458	26.20897315	26.40706531	26.14545044	0.542301212	0.000120275	0.001195315
AT5G66920.1	16.3563488	16.90612725	16.73723414	16.20451765	16.7288107	17.61754638	17.26692376	17.28798286	17.73948397	17.55431155	-0.906641997	0.000124094	0.001231404
AT1G27450.1;AT1G27450.3	20.77883593	20.70629028	20.72958589	20.67349714	20.79837371	21.12709886	20.98962872	20.99964086	21.22959923	21.26439105	-0.384755153	0.000124776	0.001236313
AT3G18390.1	16.68208932	17.00398998	16.75119098	16.86393216	16.92976696	16.37359588	16.38900611	16.02792975	16.33716019	16.40976217	0.538703063	0.000125545	0.001242068
AT1G51510.1	18.53670254	18.66637659	18.63776402	18.71465806	18.59943708	18.80586036	18.98561127	18.99580855	19.03424551	19.01730322	-0.336778122	0.000126178	0.001245082
AT3G51840.1	19.04791469	19.10078551	19.1044068	19.09644236	19.17821501	19.45252882	19.29838482	19.32799552	19.40976797	19.36555994	-0.26529454	0.000126228	0.001245082
AT1G08380.1	22.02332933	21.69074571	22.01560221	22.38174519	22.03714273	21.28216765	21.34147539	21.40055323	21.49189712	21.33313897	0.659866561	0.000126468	0.001245591
AT1G74730.1	21.65922768	21.79715091	21.46215875	21.55586602	21.31466732	21.17357955	20.89717187	20.93536507	20.81917962	21.01030136	0.590694644	0.000127282	0.001250361
AT3G56340.1	23.14122624	23.06168069	22.9751843	23.0768368	23.17291303	22.7114397	22.74055693	22.86026672	22.77149592	22.82653569	0.303509218	0.000127332	0.001250361
AT2G01720.1	19.47040865	19.52934476	19.4307588	19.57359357	19.35468845	19.16345067	19.20090579	19.17987994	19.22300003	19.12831157	0.292649244	0.000128278	0.001257773
AT3G27430.2	21.13498901	21.14485985	21.19955374	21.17784895	21.26892001	21.3906539	21.44170513	21.40818874	21.51797304	21.44561001	-0.255591853	0.000129703	0.001269858
AT2G24420.1;AT2G24420.2	19.19447313	19.21535999	19.13575687	19.24957182	19.30442263	18.96221258	19.016354	18.90820789	18.83533186	18.92452258	0.290591105	0.000130317	0.001273976
AT2G37970.1	18.9163256	19.05118769	19.08142362	19.1973319	19.02540184	19.47480311	19.53403875	19.4762043	19.28453044	19.43178119	-0.385937426	0.000130734	0.001274916
AT4G39080.1	20.35199168	20.49566378	20.4642446	20.44440225	20.41755176	20.24961348	20.20344838	20.14585505	20.16105805	20.12246151	0.25828352	0.0001308	0.001274916
AT1G48610.1;AT1G48610.2	16.87369643	16.78815754	16.91943366	17.33641939	17.12317165	17.60424916	17.62866625	17.64667121	17.49960457	17.60639075	-0.588940654	0.000131018	0.001275151
AT1G04200.1	16.40848731	16.32957388	16.31147161	16.44562436	16.58260069	16.72773436	17.09970737	16.87912851	16.80261733	16.93419765	-0.473125475	0.000132813	0.001290711
AT3G04340.1	17.33419471	17.38539902	17.18059879	17.40129621	17.36977624	17.03456256	17.07933894	17.03684972	17.04268537	16.96506276	0.302553123	0.00013375	0.001295994
AT4G24090.1	17.74790449	17.64191768	17.67273609	17.78690771	17.84486511	16.79442856	16.84140464	17.11034057	17.43455493	16.75279876	0.752160724	0.000133717	0.001295994
AT4G00830.1;AT4G00830.2;AT4G00830.4;AT4G00830.6	17.22783214	16.98727512	17.20859636	16.96544611	16.93274533	16.63580313	16.38194676	16.53540449	16.23901108	16.64167077	0.577611765	0.00013546	0.001310639
AT1G24490.1;AT1G24490.2	16.79319686	17.02682599	16.9969258	17.02206433	16.92027143	16.60483263	16.37808314	16.31524865	16.3115337	16.65103767	0.499709727	0.000136822	0.00132118
AT4G04910.1	19.82813338	19.79789579	19.82378394	19.70173964	19.82549765	20.10030045	20.12719334	20.18303924	20.07953947	19.968093	-0.29622302	0.00013695	0.00132118
AT1G67800.1;AT1G67800.2;AT1G67800.3;AT1G67800.4;AT1G67800.5;AT1G67800.6	16.77405348	16.42329814	16.06568119	16.4679621	16.75437865	17.21186929	17.19510302	17.21716254	17.2938488	17.47572552	-0.781667121	0.000138008	0.001328372
AT5G20490.1;AT5G20490.2	18.36778159	18.33859277	18.35042128	18.2652396	18.33498901	18.0445969	18.10395879	17.96387822	18.07487316	18.14577794	0.264787845	0.000138099	0.001328372
AT5G55960.1	17.25472416	17.0390047	16.97759297	16.80352574	16.86485113	16.56684636	16.50702032	16.28675447	16.29316267	16.14342108	0.628498758	0.000138464	0.001329938
AT5G20520.1	17.09794981	16.88356211	16.89928611	17.04697476	16.94465488	16.45641378	16.73822423	16.63107756	16.50419363	16.55096317	0.398311058	0.000138797	0.001331203
AT4G02510.1;AT4G02510.2;AT4G02510.3;AT4G02510.4	20.50304152	20.4732519	20.441082	20.22695071	20.44990227	20.14986618	20.0578807	20.08668308	20.06126043	20.0171156	0.344284485	0.000140529	0.001345848
AT1G10310.1	17.45368058	17.65046278	17.75042567	17.61432882	17.70473447	17.90561029	18.0147833	18.00833013	18.06537932	17.97941961	-0.359978065	0.000141114	0.00134949
AT3G05540.1	20.05181433	19.98718073	19.87756873	19.89798132	19.50972089	19.1080088	19.18826768	19.44347982	19.22017283	19.26319583	0.620228207	0.000143593	0.001371211
AT1G76520.1;AT1G76520.2	16.6475568	16.30074221	16.10175003	16.61511233	16.35284175	15.6486216	14.99122066	15.77561028	15.30517113	15.54292303	0.950891282	0.000144127	0.001372335
AT3G06050.1	21.74037782	21.70069285	21.70170411	21.7789081	21.72614247	21.92670571	21.8901997	21.97736099	21.97425843	21.9672523	-0.217590353	0.000144054	0.001372335
AT3G19960.1;AT3G19960.2;AT3G19960.4;AT3G19960.5	17.89703593	17.95888118	18.12716311	18.02105587	18.07859387	17.73322722	17.65298498	17.72433398	17.58312685	17.48630082	0.38055122	0.000144825	0.001376991
ATCG00720.1	24.30968478	24.61852284	24.65166094	24.33915246	24.3576924	23.92413762	23.48358898	23.4016238	23.76420546	23.95173293	0.750284928	0.000146352	0.001389497
AT2G47390.1	21.30917545	21.39842535	21.39138835	21.31872704	21.33436168	21.73243742	21.54265594	21.60102626	21.65925382	21.5830497	-0.273269053	0.000146888	0.001392585
AT5G05010.1;AT5G05010.2	20.91223736	20.9236191	20.89113844	20.87678671	20.90683923	21.156609	21.10461923	21.15038073	21.09343691	21.0587594	-0.210636885	0.000147582	0.001397152
AT1G05150.1	17.27032271	17.11084011	17.02895283	17.01093234	16.80069771	16.57812204	16.6374881	16.50227242	16.35486576	16.55723333	0.518352813	0.000148463	0.001401462
AT1G07670.1;AT1G07670.2	18.47973685	18.48292216	18.45386542	18.49690058	18.45771352	18.23583661	18.1143778	18.2149736	18.0913579	18.30342848	0.282232824	0.000148451	0.001401462
AT5G38470.1	19.2170134	19.33743026	19.29851683	19.16350964	19.24149444	19.46446598	19.53586008	19.61230879	19.55834971	19.49215245	-0.281034488	0.000149187	0.001406281
AT3G52570.1	17.79955989	18.33127562	18.23364776	17.84514698	17.93649417	18.76487159	18.82682775	18.61345856	18.55576119	18.67913299	-0.658785535	0.000150093	0.001412807
AT1G27650.1	16.92804409	17.16174206	17.37478479	17.04378561	17.14683713	16.44899707	16.22799567	16.42140248	16.64449005	15.90682015	0.801097654	0.000150981	0.001417572
AT4G26670.1	18.30797454	18.16008315	18.25034006	18.31947367	18.3787436	17.68547428	17.72571906	17.86920825	18.00009906	17.97009465	0.433203943	0.000151245	0.001417572
AT5G05000.1;AT5G05000.2;AT5G05000.3	19.25781367	19.42301124	19.46075584	19.40098989	19.34711741	19.17742197	18.98034322	19.08046624	19.01653356	19.04335843	0.318312926	0.000151055	0.001417572
AT3G11070.1	18.18972806	18.27858104	18.00572322	18.20956759	18.25841421	17.77112189	17.90619773	17.82959887	17.68385817	17.59362455	0.431522584	0.000153561	0.001437237
AT2G17120.1	20.27440773	20.35014714	20.33962822	20.56560417	20.40056887	20.66381172	20.93393985	20.9771723	20.81445417	20.7578262	-0.443369622	0.000153924	0.001438585
AT5G38510.1;AT5G38510.2;AT5G38510.3	16.43066652	16.05886058	15.88510291	16.03678749	16.02279475	NA	15.19862537	15.21277374	15.5331837	15.43575489	0.741758024	0.000155242	0.001448851
AT2G27150.1;AT2G27150.2	15.2457718	15.52369059	15.29066328	15.37609825	15.28379375	15.94264966	15.92808574	15.57879133	15.84551455	15.80271325	-0.475547374	0.00015744	0.001467285
AT1G53430.1	18.58497718	18.54777945	18.44234014	18.44463074	18.37634163	18.18954951	18.26516633	18.09576787	18.0604954	18.08611549	0.339794907	0.000159045	0.00148015
AT4G22290.1	17.1385718	17.05961908	17.08126497	16.64835758	17.27151774	16.47688857	16.19776382	16.1912636	16.51952876	16.35653966	0.691469352	0.000159376	0.001481139
AT2G38240.1	19.27912992	19.32825637	19.40579588	19.27280973	19.37879862	19.09322669	19.10644281	19.0439778	19.12060239	18.98629204	0.262849755	0.000160932	0.001490146
AT4G30270.1	20.09742264	20.17559097	20.24394332	20.25955479	20.17967831	20.43721564	20.38303555	20.51281375	20.47810007	20.5421836	-0.279431719	0.000161023	0.001490146
AT4G36250.1	19.65611233	19.5634365	19.63339084	19.46272193	19.58631022	19.25736943	19.31429558	19.34871087	19.32713156	19.32247613	0.266397647	0.000160862	0.001490146
AT3G52230.1	21.62915114	21.82194911	21.73984652	21.78508124	21.76708443	21.2620696	21.40994506	21.45860386	21.38602876	21.10032612	0.425227807	0.000162008	0.001497156
AT5G62390.1	19.23119305	19.24661536	19.27525154	18.93299037	19.09099625	18.76567135	18.79126466	18.6027496	18.43901109	18.61195774	0.513278426	0.000164113	0.001514483
AT4G29130.1	20.46636727	20.52985754	20.54638205	20.54146534	20.44800738	20.28002763	20.25827848	20.30407498	20.25362362	20.13552142	0.260110691	0.000164725	0.001515882
AT5G04130.1	17.84908129	17.89344375	17.8966517	17.90226322	17.83250685	18.05887432	18.10105236	18.08305855	18.12205954	18.04501304	-0.207222201	0.000164723	0.001515882
AT5G53560.1	20.11390492	19.97551495	20.08876754	20.11757462	20.05072551	19.78275031	19.66731428	19.79145386	19.88441202	19.75985893	0.292139625	0.000166143	0.001526798
AT4G23220.1	17.39015216	17.51981283	18.01387876	18.03226639	17.66997844	18.45843465	18.80366762	18.29649057	18.68184577	18.6872253	-0.860315065	0.000167629	0.001538313
AT2G18040.1	20.41916811	20.48974802	20.53699653	20.53881602	20.45832851	20.18336642	20.1849407	20.19311142	20.3247541	20.25438509	0.260499891	0.000168047	0.001540003
AT5G54940.1;AT5G54940.2;AT5G54940.3	19.09304353	19.07558622	19.22533219	19.08044802	19.24475636	19.39868525	19.49047291	19.44965849	19.38126411	19.42676638	-0.28553616	0.000168898	0.001545656
AT4G39680.1;AT4G39680.2	18.16308945	17.7799886	17.68408426	17.87664884	17.68489926	18.37536191	18.51746179	18.38904729	18.28226948	18.34302519	-0.54369105	0.000169289	0.001547085
AT3G45780.1;AT3G45780.2	20.18818073	20.09999239	20.0715095	20.08951772	20.12410364	19.9060039	19.94125971	19.86158826	19.89133131	19.84990442	0.224643275	0.000170143	0.001552727
AT1G73990.1	18.88939701	18.91636059	18.95154939	18.82823878	18.92023653	18.5826198	18.56682333	18.59717236	18.59822337	18.29597067	0.372994554	0.000170633	0.00155505
AT1G78620.1;AT1G78620.2	18.78844752	18.77513763	18.94791084	18.63840409	18.63682638	18.39227968	18.44537056	18.16148129	18.30737427	18.30161229	0.435721674	0.000171056	0.001556752
AT4G28210.1	16.75526576	16.4104497	16.22857071	16.56333483	16.31835568	15.74004951	15.96532661	15.66289642	15.5751965	15.9685183	0.672797867	0.000173009	0.00157235
AT3G08510.1;AT3G08510.2;AT3G08510.3;AT3G08510.4	18.97527423	19.07908889	19.1389667	19.18997171	19.15331699	18.77781715	18.78929483	18.84261122	18.65087294	18.55562266	0.384079942	0.000173814	0.001577494
AT3G18900.3;AT3G18900.4;AT3G18900.5;AT3G18900.6	17.86904555	17.56165341	17.64543328	17.53345902	17.41225558	17.25491788	16.92328105	17.12836695	17.05598141	16.96892549	0.538074807	0.000174844	0.001584662
AT1G34000.1	20.72723579	20.8329549	20.84559724	20.83002461	20.78872948	20.4505367	20.36893482	20.28307252	20.53526968	20.58896163	0.359553333	0.000175397	0.001587488
AT5G50950.1;AT5G50950.2	20.47191332	20.58838525	20.58276495	20.58393115	20.62920896	20.36844465	20.33736493	20.3143686	20.27851979	20.20058974	0.271383185	0.00017594	0.00159022
AT2G22780.1	21.01554436	21.05209304	21.08692276	20.98584055	21.12599608	21.27230173	21.26392133	21.25792183	21.31013013	21.29093231	-0.225762109	0.0001768	0.001595801
AT3G53280.1	17.48009595	17.50524556	17.23238345	17.09145605	17.36313377	16.90524596	16.76669712	16.7536999	16.84770581	16.49350837	0.581091523	0.000177364	0.001598699
AT4G22670.1	21.28267671	21.31712661	21.21452427	21.28291421	21.32934416	21.53413472	21.48805194	21.51331991	21.4756335	21.48225749	-0.213362319	0.000177851	0.001600901
AT3G50670.1	17.5712638	17.77137985	17.54587699	17.89743189	17.74227654	17.16456326	17.10655272	17.44096647	17.16570196	17.10748273	0.508592386	0.000178191	0.001601775
AT2G41620.1	17.1924951	16.9918761	16.73807906	17.08660275	16.97371978	17.43933581	17.44602517	17.53574619	17.60268437	17.375311	-0.483265948	0.000178543	0.001602377
AT2G42540.1;AT2G42540.2;AT2G42540.4	23.17379454	23.29723311	23.27490532	22.94351319	23.39613229	23.57883702	23.73691262	23.80035409	23.68875187	23.69017023	-0.481889477	0.000178744	0.001602377
AT3G48140.1	19.76344419	19.72176341	19.81088068	19.83493854	19.78833281	19.277326	19.31590136	19.53926296	19.07664078	19.42716141	0.456613425	0.000179689	0.001608656
AT1G70940.1	18.19081333	18.33577415	18.1952232	18.28779353	18.24547379	17.99753235	17.7804821	17.85343749	17.51726185	17.65115683	0.491041477	0.000180186	0.001610919
AT5G66190.1	24.50095636	24.48258617	24.46604733	24.44874346	24.48356438	24.3153627	24.27905707	24.29243145	24.27795819	24.28973974	0.185469708	0.000181151	0.001617354
AT3G45010.1	16.9653221	16.97702272	16.77832102	16.83659284	16.86862967	17.29610066	17.17300364	17.26717988	17.54549243	17.26205813	-0.423589279	0.000182018	0.001620699
AT5G08080.1;AT5G08080.4	18.33645426	18.31848985	18.36452798	18.37832449	18.48922862	18.04782153	18.01042976	18.13792673	18.16714369	18.11825167	0.281090365	0.000181868	0.001620699
AT3G19010.1;AT3G19010.4	18.58599311	18.75532771	18.68345385	18.34590764	18.76152526	19.23440114	19.31691125	19.01366071	19.34496335	19.05327895	-0.566201564	0.000184133	0.001637319
AT5G44400.1	16.60477038	16.52961661	16.54699391	16.57309684	16.75793685	16.96635899	16.99055828	16.89887295	17.06696159	16.8312825	-0.348323944	0.000184523	0.001638571
AT3G02770.1	19.43112213	19.29731485	19.4280616	19.29426175	19.40418943	19.64954389	19.62693708	19.58527249	19.5950225	19.636198	-0.247604841	0.000187116	0.001659363
AT4G21570.1;AT4G21570.2	17.87008171	18.11395577	18.15191834	18.33471411	18.08659239	18.57706365	18.53167463	18.5352336	18.82508611	18.76447316	-0.535253769	0.000187651	0.001661874
AT1G69530.1;AT1G69530.2;AT1G69530.3;AT1G69530.4;AT1G69530.5	20.03890828	20.29673477	20.46820838	19.83397253	20.43169755	21.04227257	20.93253485	20.83377338	21.24702467	20.85455797	-0.768128388	0.000188554	0.00166763
AT2G01140.1	21.91071592	21.88004607	21.93962512	21.7638267	21.97294474	22.18348455	22.20017962	22.09964253	22.27318435	22.18225128	-0.294316755	0.000190053	0.001678629
AT1G51500.1	18.41171372	18.24807118	18.48938936	18.57628135	18.53381639	17.85316333	18.1369761	18.05814503	18.05606611	18.02298542	0.426387203	0.000191364	0.001687951
AT1G54100.1;AT1G54100.2	20.22672733	20.31513187	20.26590801	20.25396979	20.3507083	20.53339818	20.56135881	20.62617245	20.43721564	20.58541738	-0.266223431	0.000198968	0.001750703
AT1G56510.1	17.3827591	17.20072623	17.27957431	17.67638411	17.01451091	18.0425411	18.16417039	17.85990478	17.82741094	18.08297022	-0.684608555	0.00019901	0.001750703
AT4G26750.1	17.84299479	17.62983328	17.88252962	17.67527482	17.8087317	17.99076323	18.38943808	18.22872946	18.25774692	18.25068702	-0.455600103	0.000201107	0.001766793
AT3G27020.1	18.32565242	18.22536279	18.28497769	18.64037911	18.35023565	17.93753474	17.72063171	17.78211519	18.03257312	17.84371254	0.50200807	0.000202228	0.001774278
AT1G67900.1;AT1G67900.2;AT1G67900.3;AT1G67900.4;AT1G67900.5;AT1G67900.6	17.23963582	17.37071295	17.26834096	17.43921405	17.0025843	16.87573735	16.86240732	16.80148103	16.82397669	16.80251637	0.430873864	0.000202683	0.001775905
AT4G29610.1	17.62855946	17.55904841	17.45383327	17.4046676	17.7273887	18.04565836	17.87364837	17.88052818	18.00009356	18.13016833	-0.431319869	0.0002041	0.001785939
AT1G64900.1	18.27960605	18.46519969	18.35920907	18.30602608	18.20958663	17.93018292	18.06194597	17.68372798	17.93595346	17.88802377	0.423958684	0.000206063	0.001796096
AT2G46520.1	19.66350599	19.67961926	19.74337989	19.672743	19.71055086	19.91278849	19.90587907	19.87713732	19.87195786	19.87358379	-0.194309509	0.000205927	0.001796096
AT5G12890.1	17.84380453	18.50021946	18.31337908	18.09331955	18.23342776	19.00818786	18.67124388	19.04542106	18.87308359	18.83004163	-0.688765528	0.000206078	0.001796096
AT2G39420.1	17.54196627	17.07333616	17.54447398	17.43568654	17.56144458	17.85467971	17.94133996	18.00151815	18.01276092	17.99319271	-0.529316786	0.000207007	0.001799428
AT5G50580.1;AT5G50580.2;AT5G50680.1;AT5G50680.2	17.05747354	17.27046872	17.25292409	17.07312692	17.18656888	17.4252159	17.52222136	17.43411508	17.47105597	17.50746173	-0.303901579	0.000206763	0.001799428
AT1G12250.1;AT1G12250.2	20.54555276	20.54984482	20.59009541	20.60794431	20.62585151	20.29375228	20.24977549	20.44963029	20.32487493	20.24319956	0.271611255	0.00021072	0.001829296
AT2G44290.1	18.49949946	17.98392881	18.22965908	17.81948059	17.48629297	19.17205876	19.07515007	19.01122999	19.25134602	18.68969774	-1.036124334	0.000212143	0.001838397
AT5G12940.1	18.68761147	18.58793863	18.65590102	18.54887081	18.53926107	18.90983157	18.95624852	18.81095754	18.82453306	18.99727873	-0.295853285	0.000212327	0.001838397
AT3G52300.1	20.69985031	20.60724	20.71952753	20.75032098	20.78516508	20.40513731	20.40770136	20.51594425	20.42383197	20.50022336	0.261853128	0.000214135	0.001851622
AT1G31230.1	20.33832291	20.35629721	20.36749581	20.36497675	20.31705483	20.18297864	20.16387321	20.16763865	20.17221262	20.15469452	0.180549971	0.000214419	0.001851651
AT4G31340.1;AT4G31340.2	18.22342198	18.33332572	18.17516454	18.27551528	18.21488825	17.71466141	17.9826427	17.85352887	17.98989892	17.94731732	0.346853309	0.000216068	0.001861011
AT5G07830.1	18.54366247	18.81866331	18.6906528	18.56289826	18.41339241	19.20825103	19.00083353	19.23924889	19.11736662	18.93774737	-0.494835639	0.000215957	0.001861011
AT1G61100.1;AT1G61100.2	15.12294525	14.9136608	15.08908629	15.39072652	15.30018094	14.54382934	14.82312836	14.5260896	14.32925677	14.51401127	0.61605689	0.000217303	0.00186677
AT5G53860.1;AT5G53860.2;AT5G53860.4;AT5G53860.5	17.13493764	17.1660846	17.3572427	17.19191706	17.12612972	16.67060093	16.83192572	16.65652263	16.63680868	16.22011566	0.592067622	0.000217141	0.00186677
AT5G48180.1	19.81637121	19.90993995	19.80955148	19.84122188	19.811682	20.14205718	20.21149147	20.01402592	20.11996949	20.04304064	-0.26836364	0.000217824	0.001868804
AT4G09730.1	18.53323847	18.47970923	18.42291888	18.59722329	18.43767487	18.07545826	18.07287056	18.18660757	18.27468299	17.92039938	0.388149197	0.000219614	0.001881713
AT1G55670.1	22.53671202	22.68356565	22.7689649	23.32897453	22.87897664	22.17974512	22.12901254	22.05180105	22.16799383	21.9400698	0.745714281	0.000222888	0.00190481
AT2G02390.1	18.19282255	18.71021788	18.64708244	18.9445119	18.40094196	19.41725712	19.3488578	19.21708206	19.25476568	19.22773814	-0.714024812	0.000222809	0.00190481
AT1G20330.1	19.58817294	19.66333225	19.6551149	19.47022989	19.49474428	19.25557726	19.17225658	19.32311415	19.32584563	19.28025197	0.302909733	0.00022325	0.001905437
AT2G15290.1	20.35840224	20.12550428	20.31335029	20.42319595	20.26528997	19.91075105	20.00764874	19.80123155	19.97615853	19.97892548	0.362205477	0.000223855	0.001908123
AT5G67560.1	20.36878565	20.42674181	20.37820594	20.30504418	20.30908106	20.10842747	20.123889	20.10212181	20.11704189	19.92730633	0.281814429	0.000224253	0.001909047
AT2G07696.1;ATMG01270.1	19.59758158	19.6347827	19.53834052	19.71807628	19.51953452	19.01479419	19.15397995	19.24165503	18.74532637	19.21331073	0.527849863	0.00022611	0.00191957
AT3G61470.1	21.27331527	21.69714575	21.58064594	22.11560443	21.37549873	20.87144205	20.52318097	20.81421162	20.90855534	20.59191309	0.866581406	0.000226363	0.00191957
AT5G56260.1;AT5G56260.2;AT5G56260.5	19.85263923	20.04396178	19.85915408	19.79031986	20.05449303	20.18696053	20.28509512	20.28353605	20.25057369	20.33253269	-0.347626019	0.000225897	0.00191957
AT1G76180.1;AT1G76180.2	21.9183763	22.15530001	21.93622096	21.85866098	22.07764699	22.28775183	22.27582328	22.48900072	22.47286285	22.47114182	-0.410075049	0.000227907	0.001930175
AT1G77180.1;AT1G77180.2	16.96480337	16.67628769	16.79545629	16.95286635	16.80615939	17.44266007	17.34542257	17.54293361	17.16007822	17.18451703	-0.496007684	0.000228466	0.001932427
AT4G23940.1	18.09243714	18.05306147	17.89254875	17.74680296	17.8335634	17.61599595	17.38731057	17.49286244	17.52039616	17.33145933	0.454077854	0.000229321	0.001937173
AT3G43270.1	17.27139919	17.2012816	16.95658035	17.32414538	17.15255223	17.74883489	17.62756238	17.83719674	17.7304436	17.44997076	-0.497609925	0.000229646	0.001937432
AT5G03900.2	18.50686153	18.55958248	18.91325466	18.53432568	18.61527041	18.22791202	18.21706785	18.22058616	18.1787621	18.05283335	0.446426657	0.00023174	0.001951924
AT5G58470.1;AT5G58470.2	18.63979643	18.60421658	18.52151226	18.62745907	18.50206647	18.79555141	18.80610274	18.81000358	18.78789618	18.81863522	-0.224627664	0.000231956	0.001951924
AT1G49820.1	18.74962396	18.79095615	18.8041783	18.80357934	18.89871947	19.11814012	18.98582526	19.01727059	19.06504266	19.12824863	-0.25349401	0.000235194	0.001975658
AT4G01810.1;AT4G01810.2;AT4G01810.3	17.34922939	17.3509737	17.27961965	17.46490466	17.38410075	17.55509087	17.63320101	17.75258318	17.64342642	17.64047797	-0.279190261	0.000235376	0.001975658
AT1G05675.1	16.89302891	16.65516732	16.44354255	16.38183019	16.587234	15.87383819	15.69811047	15.36193692	15.70133354	16.17593738	0.829929295	0.000239092	0.002004298
AT1G12360.1	18.10495701	17.93651142	18.03120581	17.93002117	17.87888911	18.2737956	18.26165881	18.30179536	18.28003216	18.18602233	-0.284343947	0.000241916	0.002025393
AT5G08410.1;AT5G08410.2	21.52077596	21.3879174	21.58617825	21.52990519	21.4651967	21.18322102	21.19932607	21.24293217	21.30308283	21.24858314	0.262565652	0.000242384	0.002026733
AT2G17130.1;AT2G17130.2	19.89740087	19.76409893	19.83255784	19.96002456	20.13453161	20.25726583	20.33733226	20.24080298	20.43478499	20.4705437	-0.430423188	0.000245284	0.002048388
AT5G10780.1;AT5G10780.2	17.65626424	17.34893558	17.68051749	17.59960779	17.43325942	17.06483748	17.1874874	16.88343085	16.89010987	16.61073651	0.616396483	0.000245711	0.002049353
AT5G64430.1	17.93882149	17.93102601	17.86764072	17.86625264	18.03694628	18.21921107	18.30469445	18.14113922	18.32820595	18.15222046	-0.300956803	0.000249435	0.002077786
AT5G07090.1;AT5G07090.2;AT5G07090.3	22.82446275	22.92451461	22.88690555	22.83405512	22.89902495	22.69348568	22.65316653	22.63472465	22.68354209	22.68969476	0.202869852	0.000252733	0.002102597
AT1G75750.1;AT1G75750.2	18.8346809	19.08387662	19.08957203	18.40285385	18.90008847	19.75973705	19.61433242	19.42076415	19.49739968	19.5893805	-0.714108383	0.000253462	0.002106007
AT1G10850.1	16.19481071	16.02565219	16.38770772	16.54557991	16.36074251	16.96311057	16.80447138	16.81825761	16.69043456	16.9643183	-0.545219878	0.00025495	0.002115698
AT5G46070.1	18.2916069	18.39774147	18.35962947	18.3547487	18.43292924	18.59573462	18.70428868	18.55459635	18.6509816	18.57211176	-0.248211444	0.000255717	0.002119395
AT2G41100.1;AT2G41100.4	19.83291628	19.64952284	19.79045191	19.79252978	19.65349064	19.44129886	19.45869697	19.54058971	19.45268365	19.47093288	0.270941875	0.000257413	0.002128766
AT3G04000.1	16.55297823	17.02545321	16.6254092	16.95536612	16.86078389	16.1366227	15.93905574	16.44684584	16.08935944	15.85489516	0.710642354	0.000257817	0.002128766
AT5G15320.1;AT5G15320.2	17.07800483	17.1506398	17.33657629	16.94117373	17.11572443	16.81527071	16.28539861	16.4603231	16.62713485	16.57541368	0.571715626	0.000257797	0.002128766
AT5G53120.1;AT5G53120.2;AT5G53120.3;AT5G53120.4;AT5G53120.5;AT5G53120.7	17.97425773	17.76413943	17.64411681	17.5776501	17.57048576	18.2649465	18.07645029	18.11354379	18.13131943	18.303754	-0.471872834	0.000258149	0.002128844
AT2G30710.1	16.14593613	16.32018355	16.5118669	16.55810826	16.21281363	16.91459535	16.71934871	16.74977779	16.94540954	16.92411659	-0.500867904	0.000259968	0.002141158
AT2G05710.1	21.27985199	21.31738611	21.30061621	21.16019643	21.31584499	21.52711997	21.51252444	21.50188091	21.54277873	21.46017989	-0.234117641	0.000262729	0.002158509
AT5G08380.1	19.61296026	19.59535584	19.55884668	19.44140829	19.63492801	19.83652967	19.96623506	19.8323894	19.77835792	19.85721259	-0.28544511	0.000262578	0.002158509
AT2G07698.1	22.77924685	22.87588356	22.87013854	22.75503466	22.78779139	23.17312659	23.05238331	22.99461413	23.05746429	23.06233144	-0.254364951	0.000263969	0.002165995
AT1G78280.1	15.84726782	15.73022864	15.9340087	16.28397095	15.47846629	16.66245977	16.59769324	16.53234223	16.65892272	16.41624665	-0.71874444	0.000265374	0.002174815
AT1G74210.1	16.30332413	16.23685881	16.42888192	16.58643667	16.30656194	16.89203283	17.32776314	16.76894673	16.88549381	16.95007741	-0.592450091	0.000267744	0.002191507
AT5G58710.1	18.99871437	19.04767511	19.15951415	19.2445845	19.00870764	19.34588165	19.36532925	19.43902326	19.41857943	19.40659118	-0.303241802	0.000270477	0.002211132
AT2G29630.1;AT2G29630.2;AT2G29630.3	21.61357546	21.78621059	21.75269506	21.7377565	21.71903029	21.52061293	21.50536479	21.51149691	21.4387543	21.44870314	0.236867168	0.000277557	0.002266196
AT2G24820.1	21.13510177	21.16777339	21.20441592	21.13768663	21.16769989	20.9510997	21.00493639	20.84867948	20.97937914	20.90061036	0.225594508	0.000282815	0.00230342
AT5G08060.1	19.8062727	19.71043988	19.74279296	19.74366093	19.46909724	19.07811953	19.24990508	19.08129618	18.91294487	19.42307897	0.545383816	0.000282551	0.00230342
AT3G12290.1	21.03440136	21.0396179	21.08926555	20.91912229	21.08528313	21.2986712	21.28963282	21.19867884	21.33645535	21.351307	-0.261410995	0.000283837	0.00230889
AT3G24190.1	17.49416025	17.41146961	17.35239695	17.49897383	17.45396185	17.15563849	17.05776967	17.06830595	17.24068886	17.2373687	0.290238164	0.000285146	0.00231668
AT4G34230.1	20.84631677	20.74868424	20.76597237	20.85922234	20.73418367	20.55617485	20.58230556	20.55896996	20.61513927	20.51033342	0.226291264	0.000285564	0.002317215
AT2G23810.1	17.82652987	17.87198944	18.03858682	17.27750536	17.73887073	18.82155602	18.6894657	18.23819479	18.47244097	18.6589994	-0.825434935	0.000286243	0.002317343
AT3G18790.1	16.22071651	15.91083008	16.05593059	16.2886264	15.93264154	16.91133347	16.62326709	16.4602543	16.90840435	16.56778381	-0.61245958	0.000286283	0.002317343
AT3G04760.2	17.07474776	17.09032955	16.85298052	17.09668427	17.08720383	16.79230735	16.55062355	16.47175617	16.73942464	16.59386815	0.410793216	0.000287264	0.002322435
AT3G28220.1	18.07000037	18.11171134	18.13503286	18.08812569	18.20863446	18.36169966	18.42832337	18.29229467	18.51165229	18.53211618	-0.302516289	0.00028808	0.002326172
AT3G13920.1	23.0369265	23.093395	23.16369205	22.92532987	23.07858051	23.32759102	23.33384052	23.27574373	23.35413798	23.32344625	-0.263367112	0.000288974	0.002330536
AT3G02360.1;AT3G02360.2	20.9706508	21.0500612	21.05690227	20.93839797	21.00991197	21.19925417	21.18691823	21.21565623	21.23635411	21.2098448	-0.204420666	0.000289647	0.002333109
AT2G38750.1;AT2G38750.2	18.14824816	18.16344822	18.32613539	18.25569711	18.22218642	17.67581235	17.68201386	17.96847556	17.89122004	17.94431171	0.390776358	0.00029105	0.002341552
ATCG00710.1	20.67541956	20.92990852	20.78335159	21.29505928	20.76686208	20.34877569	20.38005726	20.25012259	20.32488591	20.15448439	0.598455035	0.000292966	0.002354089
AT3G53180.1	19.63230834	19.62663947	19.57773123	19.58524131	19.58278149	19.43253986	19.38300812	19.44925748	19.31159977	19.35771522	0.214116278	0.000296026	0.002373926
AT5G48380.1	18.210405	18.19835391	18.25245293	18.06198288	18.25570633	18.49869731	18.53143477	18.39926123	18.4534716	18.62890827	-0.306574426	0.000296155	0.002373926
AT3G04480.1	18.67120932	18.8025069	18.85745864	18.71705384	18.68976939	19.11896641	18.97775786	18.94595814	19.06696947	19.06066427	-0.286463612	0.000297948	0.002385393
AT3G54420.1	17.26511138	16.93930372	17.16057068	16.90326993	16.82842164	17.78516508	17.57722965	17.53418888	17.83322984	17.37870127	-0.602367471	0.000300538	0.002403212
AT1G51805.1	19.06411119	19.1591618	19.12986406	18.99120627	19.09290421	18.81445417	18.88284303	18.84280455	18.90433473	18.79997088	0.238568036	0.00030237	0.002414931
AT2G42490.1	17.709656	17.70748047	17.86432521	17.71450714	17.92291535	17.51099591	17.49845969	17.49920747	17.4893384	17.3566411	0.312848324	0.000303392	0.002420154
AT4G05400.1;AT4G05400.2;AT4G05400.3	18.00464293	18.19078922	18.16780523	18.26088279	18.12840723	17.63193726	17.66425282	17.76659361	17.97785566	17.66008645	0.410360321	0.000304456	0.002425711
AT4G27780.1;AT4G27780.2	17.27615167	17.32793853	17.39219162	17.41980386	17.45751715	16.88074339	16.99689271	16.88555339	17.18313134	16.71706053	0.442044292	0.000304853	0.002425941
AT5G16370.1	18.48886395	18.46189506	18.68886496	18.65185754	18.63249473	18.83645724	19.04913064	18.97399719	19.02374082	18.83204938	-0.358279805	0.000309759	0.002462005
AT2G03140.1;AT2G03140.10;AT2G03140.12;AT2G03140.2;AT2G03140.3;AT2G03140.4;AT2G03140.5;AT2G03140.6;AT2G03140.7;AT2G03140.8;AT2G03140.9	16.31464697	16.1323471	16.25171724	16.14608534	16.14812103	15.77187114	15.83243267	15.88189782	15.68878849	15.39722339	0.484140833	0.000310239	0.002462848
AT4G15610.1	18.77771122	18.61255178	18.81357454	18.65763596	18.5439758	18.37180642	18.38844619	18.21117061	18.27863548	18.40923761	0.349230599	0.000311217	0.002467641
AT4G30530.1	20.39175544	20.30719191	20.35555542	20.48096174	20.37649002	20.12151328	20.09024167	20.0661181	20.22837248	20.13246208	0.254649386	0.000311698	0.002468479
AT1G79560.1	18.38506192	18.45461658	18.30087088	18.34781598	18.28056237	18.04206011	18.1385818	18.03123273	17.92905031	17.78686943	0.36822667	0.000313776	0.002481956
AT2G31880.1	17.66058788	17.82951216	17.60992177	17.86856939	17.80096939	18.39617829	18.35549305	18.28942456	18.18201116	17.96020561	-0.482750417	0.000315535	0.002487328
AT4G11960.1	17.84719807	17.91462455	17.8567477	17.84965555	17.9126204	17.47925924	17.6175679	17.42309128	17.72749507	17.54923567	0.316839419	0.000315588	0.002487328
AT5G58060.1	18.79255202	18.53685808	18.65444723	18.85275199	18.74989234	18.23315622	18.18436205	18.50744238	18.24574302	18.31201876	0.420755846	0.000315441	0.002487328
AT3G56160.3	17.79357791	17.53997664	17.49287809	17.31634341	17.5248095	17.01756964	17.24293217	16.76712404	16.88724442	16.77428518	0.595686017	0.000317289	0.002497754
AT1G34220.2	18.24592867	18.37813819	18.24975697	18.33849266	18.20656131	18.54298649	18.62288118	18.56355753	18.49357795	18.48303242	-0.257431551	0.000322156	0.002533039
AT1G68830.1	19.4655126	19.57829345	19.61196135	19.46608244	19.5561842	19.37351517	19.28727951	19.25172279	19.27155194	19.28985229	0.240822468	0.000326424	0.002563536
AT2G17790.1	17.95221229	17.74321058	17.76360142	17.78938718	17.72584551	18.16708978	18.15643371	18.04645794	17.99426503	18.13589462	-0.305176821	0.000328088	0.002573538
AT2G45060.1	18.32363535	18.47475163	18.26470832	18.48894631	18.28802793	17.93416309	17.96567157	18.08142622	18.14743848	18.01338811	0.339596416	0.000329742	0.00258344
AT4G25450.1	19.60637087	19.62669829	19.62931571	19.62896699	19.66220592	19.35168119	19.46585333	19.47878344	19.41288405	19.43950424	0.200970305	0.000331211	0.002591862
AT4G03560.1	19.41362999	19.27933626	19.42902663	19.41431155	19.2736135	18.95856687	19.0362085	19.01753974	19.18255439	19.10829473	0.301350741	0.000332753	0.002600838
AT1G67550.1	17.55879437	17.68428291	17.52330925	17.63103492	17.45481335	17.7721019	17.95994535	17.89057304	17.99413242	17.83783733	-0.320471045	0.000334064	0.002607888
AT5G60960.1	17.46334875	17.10862655	17.52827859	17.28019986	17.30198732	16.82425024	16.95488922	16.48337967	16.87233821	16.77642018	0.554232707	0.000334446	0.002607888
AT1G22360.1	18.29717601	18.26166799	18.02321289	18.20198508	17.91957914	17.7727656	17.75390878	17.68964315	17.42978267	17.52293395	0.506917394	0.000338717	0.002635016
AT4G18760.1	17.99615899	17.88306685	18.06965954	18.10052375	17.97078559	17.63491738	17.82073368	17.52544434	17.69359585	17.6544752	0.338205653	0.000338725	0.002635016
AT4G04570.1	16.3929429	16.58693652	16.80599572	16.54474111	16.31746208	17.41283444	17.13207794	17.31796899	16.96365248	16.95656901	-0.627004909	0.000342066	0.002654736
AT5G13630.1	20.15767013	20.09670229	20.07232105	20.17943534	20.10429929	19.85752698	19.92100553	19.94070072	19.86395938	19.96037815	0.213371466	0.000341793	0.002654736
AT1G17290.1	21.93972555	22.06252908	22.10047371	21.94381899	22.08075638	22.30359292	22.22417954	22.25662104	22.29788799	22.26166799	-0.243329153	0.000346604	0.002686793
AT3G53990.1	19.85610177	19.87854192	19.93750026	19.75759836	20.03017677	20.17169969	20.2196554	20.11036606	20.28011828	20.191293	-0.302642671	0.000350145	0.002711049
ATCG00570.1	22.92512338	23.12941352	23.33818687	23.7076199	23.37498957	22.55379145	22.7332715	22.39312594	22.65503321	22.60957059	0.706108111	0.000356842	0.002759661
AT1G19730.1	18.10123707	18.23875458	17.89671673	18.10115498	17.61043374	17.5210176	17.45154115	17.35264695	17.14023065	17.13471709	0.669628729	0.000357427	0.002760945
AT3G26290.1;AT3G26290.2	17.49527731	17.29002785	17.60010165	17.49908287	17.65805106	16.95342349	17.029449	17.0625416	17.16381672	17.23840474	0.418981036	0.000358323	0.002764625
AT1G06290.1	19.71961442	19.81139665	19.68779769	19.64769205	19.75625334	19.98177073	20.03297661	19.90692288	19.9609013	19.92170585	-0.236304644	0.000359661	0.0027717
AT4G16500.1;AT4G16500.2	20.14312907	19.91024306	19.8905196	20.07881013	20.06691956	20.40535548	20.37881978	20.46251825	20.25735792	20.2885124	-0.340588479	0.000362656	0.002791523
AT4G29680.1	17.44718011	17.70652974	17.71079298	17.53614095	17.62493107	18.00583285	17.90667925	17.86960589	18.04354534	17.88268484	-0.336554661	0.000364584	0.002803084
AT2G31040.1	15.9299842	15.9641626	15.75840281	15.84154224	15.15505142	14.54577295	14.02096258	NA	14.33623456	15.01139325	1.251237816	0.000365457	0.002806525
AT1G70410.2	21.86167761	21.86957577	21.87940675	21.81896516	21.86235132	21.6913167	21.7293245	21.61027602	21.63291801	21.64385179	0.196857918	0.000370125	0.002839062
AT1G03130.1	19.62151713	20.13306443	20.10593663	19.45596328	19.66546431	19.19154603	19.23738971	18.9464894	18.90860665	18.93765255	0.752052288	0.000371625	0.002847255
AT3G27820.1	20.21640248	20.22034054	20.19189538	20.17119879	20.19042514	19.98531942	20.06097029	19.99565123	19.86281592	19.94859252	0.227382589	0.000372816	0.002853059
AT5G15400.1	18.70017553	18.81920925	18.78853036	18.82051244	18.74559555	18.97876073	19.06099667	18.99269774	18.99660589	18.9335293	-0.217713439	0.000374229	0.002860551
AT1G76150.1	18.42775478	18.25422129	18.45941161	18.45265148	18.32338467	18.84225212	18.65490519	18.7823072	18.6918287	18.59321603	-0.329417081	0.000374791	0.002861528
AT1G27330.1;AT1G27350.1	17.95526962	17.8063734	17.75675176	18.473892	18.01607374	17.4068029	17.37732917	17.25198162	17.09270553	17.41198261	0.693511739	0.000375236	0.00286161
AT5G19050.1	17.70355215	17.37417347	17.53104634	17.2631408	17.46405111	17.90814044	17.93407092	17.8093348	18.12827632	17.88121555	-0.465014831	0.000376646	0.002869042
AT5G08300.1	20.35007158	20.54427963	20.63820079	20.41016768	20.50330362	20.91797222	20.7799261	20.72236562	20.93966816	20.83202774	-0.34918731	0.000378797	0.002882092
AT2G31800.1	16.67609481	16.92678243	17.04104949	17.1785287	17.0585837	17.31127824	17.50901722	17.40829657	17.55094965	17.57722228	-0.495144963	0.000381237	0.002897311
AT1G73230.1	19.725754	19.64092097	19.83839145	19.7858643	19.75745512	19.46282775	19.56357242	19.43465062	19.26588741	19.292025	0.345884529	0.000386707	0.00292579
AT2G05840.1	20.14024813	20.17518891	20.19196765	20.05471824	20.12318175	20.33751738	20.32732238	20.34479435	20.31587262	20.35006079	-0.198052566	0.00038676	0.00292579
AT3G07320.1	16.31737728	16.24026774	15.82126576	15.61332618	15.67489568	16.9094478	16.80062189	16.63347776	16.64213633	16.55393972	-0.774498172	0.000385706	0.00292579
AT5G19180.1	18.51806912	18.48324503	18.54557916	18.51314542	18.62076394	18.84371561	18.72215713	18.70132677	18.81762388	18.76331288	-0.23346672	0.000385914	0.00292579
AT2G44530.1;AT2G44530.2	17.88083305	17.80252268	17.90725451	17.85712448	17.83732611	18.21181702	18.1562905	17.99542489	18.05880563	18.1596053	-0.259376503	0.000387211	0.002925844
AT5G51430.1	17.80651816	17.73333315	17.76649009	17.72991942	17.70921173	17.9585244	17.95669378	17.89782773	17.97991637	18.0729752	-0.224092986	0.000389228	0.00293647
AT5G67500.1;AT5G67500.2;AT5G67500.3	20.86612281	20.96756542	20.8494051	20.9013398	20.95758954	20.75898114	20.63113797	20.5584095	20.67755449	20.52767363	0.277653188	0.000389509	0.00293647
AT5G23860.1;AT5G23860.2	19.74903629	19.73378992	19.82864477	19.77981071	19.89407613	19.54915669	19.58038187	19.53791035	19.63359128	19.5529017	0.226283187	0.00039162	0.002949013
AT1G35620.1	18.1474981	17.94783096	17.88051024	18.07196507	17.82235299	17.62662165	17.37794762	17.40353636	17.5535393	17.70086638	0.441529209	0.000393064	0.002956509
AT3G23580.1	16.72156651	16.80083672	17.0472837	16.99361289	16.75732489	17.37580308	17.3003615	17.08989525	17.34571709	17.35276763	-0.428783966	0.00039396	0.002959867
AT4G26690.1	20.02656126	20.00785401	20.09235971	19.94857826	19.96956921	20.22340784	20.25068934	20.21927726	20.27395264	20.16281664	-0.21704425	0.000395827	0.002970506
AT4G20110.1;AT4G20110.2	17.1951511	17.35331916	17.29509628	17.46341262	17.6178907	17.74562181	18.0659157	17.84625554	17.90896134	17.73735959	-0.475848827	0.000396343	0.002970996
AT1G66100.1	18.89500126	18.55656593	18.24875222	18.42256169	18.31695322	17.47801907	17.76293997	17.09785725	17.87200147	16.85917077	1.073969158	0.000400692	0.003000183
AT4G34138.1	17.16163383	16.95949261	17.17296459	17.41744874	17.18739074	16.65656452	16.68799071	16.73576755	16.91304132	16.55589223	0.469934835	0.000402149	0.003007673
AT2G05310.1	18.44851159	18.64707893	18.5049237	18.50572628	18.32218343	17.74456452	16.73037726	17.33194911	17.93351201	17.55603448	1.026397312	0.000404705	0.003023358
AT3G28270.1;AT3G28270.2	18.66787037	18.64666417	18.65227081	18.62692104	18.65718933	18.43320643	18.49443764	18.42986846	18.46984846	18.30382087	0.22394677	0.000409286	0.003054116
AT5G67030.1	20.62287939	20.61844107	20.58197471	20.57868963	20.64483327	20.45088905	20.46130957	20.38005726	20.42974794	20.36096493	0.192769863	0.000414114	0.003086648
AT2G30060.1	18.78248958	18.91189518	18.94824174	18.63907922	18.78392224	19.11285944	19.22575111	19.09526823	19.11638204	19.12504764	-0.321936102	0.000416329	0.003098817
AT3G15810.1	17.06949173	17.0621832	17.03719301	16.99721257	16.88467137	17.20607953	17.38075697	17.29813419	17.30849013	17.51800763	-0.332143317	0.000416687	0.003098817
AT1G30690.1;AT1G30690.2	20.26011784	20.23185633	20.14773161	20.22966377	20.20097282	20.01939798	19.97766843	20.07088089	19.98193792	19.90057645	0.22397614	0.00042088	0.00312647
AT4G05160.1	18.70570325	18.79505987	18.8752544	18.93325265	18.73301863	19.11851024	19.12421978	18.98591974	19.11179538	19.12846513	-0.285324291	0.000423082	0.003128816
AT4G25840.1	17.71550625	17.49965128	17.72763466	17.7055379	17.77807713	18.09685411	18.08485509	17.9574025	17.895238	18.04452753	-0.330494001	0.000423095	0.003128816
AT5G18400.1;AT5G18400.2;AT5G18400.3	18.5301091	18.63270061	18.54914165	18.61037967	18.57194147	18.70284906	18.82234365	18.84978381	18.78362176	18.82448955	-0.217763067	0.000422015	0.003128816
AT5G59290.1;AT5G59290.2	20.31325064	20.40858267	20.44976125	20.42303176	20.33636272	20.56578079	20.671097	20.6502524	20.67070811	20.54989181	-0.235348212	0.000422722	0.003128816
AT1G01540.2	17.312688	17.2149736	17.35387909	17.10738056	17.20566918	16.66598816	17.08941945	16.74887419	16.72915602	16.7985604	0.432518443	0.000424611	0.003136502
AT3G45850.1;AT3G45850.2	16.81695863	16.95796356	16.73741901	16.79127738	16.83463153	16.37824235	16.32356147	16.67588814	16.34544163	16.49346927	0.384329445	0.000426685	0.003146397
AT5G39410.1	19.12198874	19.05062721	18.97440058	19.00972202	18.9166784	18.74839925	18.7579694	18.82198569	18.77855844	18.79321909	0.234657018	0.000426905	0.003146397
AT2G41380.1	NA	14.12449293	NA	14.10801799	13.83339416	15.20485003	14.9686173	15.43172284	15.12740194	14.59119506	-1.042789078	0.000428681	0.003155953
AT1G71220.1;AT1G71220.3	18.51838038	18.5605157	18.55554777	18.4767462	18.61781897	18.66497151	18.82775205	18.80740838	18.81202685	18.863539	-0.249337753	0.000433188	0.003185574
AT3G61820.1	18.92615988	18.93927215	18.87803594	18.88296538	18.90676438	18.61936744	18.78633983	18.66633151	18.68234313	18.55400045	0.244963076	0.000433911	0.003187336
AT2G36360.1;AT2G36360.2;AT2G36360.3;AT2G36360.4;AT2G36360.5	16.36727823	16.22090163	16.30504106	16.52858078	16.67250821	16.84204336	16.82127573	16.83327308	16.84688601	17.06033707	-0.461901067	0.000435366	0.003194465
AT1G55265.1	16.63682284	16.91045536	16.28984599	16.03489136	15.84615636	17.31731545	17.64016725	17.39880213	17.19245657	17.17937459	-1.001988816	0.000440154	0.003225998
AT5G58220.3	17.78907509	17.84299479	17.86517746	17.645975	17.61507639	18.29306296	18.09812978	18.0507202	18.0965659	18.02598302	-0.361232624	0.000440761	0.003226857
AT5G16300.1;AT5G16300.3	18.16913718	18.25092754	18.37854888	18.38033846	18.25245755	18.59495145	18.58400091	18.55379426	18.54407394	18.4784971	-0.264781612	0.000444613	0.003251448
AT5G56630.1	19.71933033	19.76756053	19.80972888	19.7654059	19.79129328	19.93551615	19.99614795	20.06786497	19.97161933	19.92608168	-0.208782233	0.000445967	0.003257734
AT5G67370.1	17.57584204	17.27663333	17.39840135	17.38349337	17.36891564	15.59108985	15.73494772	16.32712981	14.76378813	16.7045116	1.576363725	0.000451177	0.003292142
AT1G71100.1	17.10984085	17.16890712	17.17040433	17.51858401	17.48193342	17.90142082	17.69279256	17.77967448	17.83679006	17.65285897	-0.482773433	0.000452011	0.003294577
AT1G62380.1	20.67599665	20.71890909	20.70117107	20.79374617	20.70229615	20.5523614	20.51094184	20.53232358	20.52341072	20.42157383	0.21030155	0.000452638	0.003295506
AT1G74560.1;AT1G74560.3	19.24526022	19.06459805	18.93129732	19.1861215	18.96639279	18.68501907	18.73615746	18.7589909	18.39749916	18.48825204	0.465550248	0.00045645	0.003319592
AT2G35840.1;AT2G35840.2;AT2G35840.3;AT2G35840.4	20.45719649	20.54508136	20.49947416	20.40522042	20.42594322	20.2934941	20.27260928	20.25199548	20.26712043	20.18762512	0.212014248	0.00046334	0.003354885
AT2G42750.1	16.50535878	16.28697822	16.59198539	16.19829923	16.07412264	15.87562698	15.79138168	15.6783443	15.36076823	15.79174541	0.631775534	0.000463339	0.003354885
AT4G01050.1;AT4G01050.2	22.12793011	22.21182711	22.20672167	22.16407891	22.15542047	21.96790661	21.93428909	21.99775078	22.04315081	21.92338697	0.199898801	0.000461938	0.003354885
AT5G01750.2	20.62333498	20.66547819	20.70381742	20.55016433	20.78304778	21.03124081	20.93354371	20.85669451	20.99774733	20.90562058	-0.27980085	0.000462381	0.003354885
AT5G50840.1;AT5G50840.2	17.43155473	17.51825358	17.67568832	17.58539537	17.54998015	17.83652504	17.85878238	17.77130891	18.04728903	17.86214091	-0.323034822	0.00046632	0.003372755
AT5G06530.1;AT5G06530.2;AT5G06530.3	17.26584393	17.38209204	17.27138095	17.09979981	17.22561227	16.97157723	16.96992608	16.69280618	16.95012299	16.75753325	0.380552655	0.000467805	0.00337979
AT5G64870.1	15.06877408	15.10363614	14.59431877	15.45777844	15.02644996	15.79791225	16.08352919	15.89468042	15.73456939	15.57032121	-0.766011013	0.00046915	0.003385792
AT2G33210.1;AT2G33210.2	19.68349498	19.61828871	19.63182716	19.65363758	19.64951582	19.87917189	19.82325527	19.89438112	19.92013184	19.763522	-0.208739575	0.000472889	0.00340904
AT1G20780.1;AT1G20780.2;AT1G20780.3	16.97762651	16.92099245	17.00063826	16.89968735	16.93220322	16.46461754	16.30632163	16.629257	16.67690746	16.70355215	0.390098401	0.000473938	0.003412872
AT5G17630.1	16.96988113	17.13783169	17.01212255	17.13521829	17.17717619	16.84747337	NA	16.77642018	16.71384292	16.63286743	0.34379499	0.000476738	0.003429285
AT4G05390.1	19.33302647	19.28052839	19.30429561	19.25468726	19.23113444	19.46924632	19.4621947	19.43390936	19.45233979	19.50194406	-0.183192412	0.000477341	0.003429881
AT1G67730.1	18.26485948	18.25638839	18.33978912	18.13031415	18.30552296	17.90509315	18.01403682	17.81201431	18.05339033	18.00019811	0.302428276	0.000486122	0.00348917
AT1G14850.1	17.47447439	17.489111	17.43292516	17.47738673	17.19819562	17.79616639	17.85593302	17.74836322	17.75856807	17.62801115	-0.34298979	0.000491067	0.003517096
AT4G23990.1;AT4G23990.2	15.73803155	15.52489365	15.70646904	15.9016353	15.96273111	14.67897419	15.16372829	15.30819325	14.75231792	NA	0.790948719	0.00049108	0.003517096
AT3G10840.1;AT3G10840.2;AT3G10840.3;AT3G10840.4	18.53178503	18.47826008	18.53179645	18.42008358	18.64643917	18.29765965	18.27775052	18.2604372	18.32599052	18.22436445	0.244432395	0.00049203	0.003520074
AT3G56940.1	21.40708412	21.4858185	21.49272849	21.26625697	21.41552103	21.2198976	21.14308546	21.05062588	21.16159323	21.12167136	0.274107115	0.000494137	0.003526784
AT4G03080.1	20.43509032	20.43177915	20.46996767	20.29648833	20.40205858	20.71954424	20.69337295	20.60835049	20.66876209	20.56474865	-0.243878876	0.000494574	0.003526784
AT4G24750.1	19.60229653	19.53928379	19.74600415	19.3479803	19.30210561	19.1001875	18.92769406	19.08595735	19.06131845	18.70861579	0.530779445	0.000494412	0.003526784
AT2G21870.1;AT2G21870.2	21.23516815	21.10287149	20.99134607	21.04190508	20.97875095	20.81863366	20.78750247	20.8490156	20.70413837	20.71490788	0.295168752	0.000496827	0.003539021
AT1G49740.1	17.15428412	16.97754826	17.12272691	17.12826625	17.08586661	17.39512407	17.51157509	17.32664015	17.25978923	17.48394958	-0.301677193	0.000501431	0.003567961
AT4G38350.1;AT4G38350.2	17.96298635	17.93503265	18.00055574	18.03223949	18.01511555	17.84178545	17.66050432	17.73390243	17.75747465	17.81523317	0.227405948	0.000503164	0.003576428
AT1G33610.1	17.3912268	17.77643303	17.95876793	17.78683754	17.36998918	18.12390416	18.25413823	18.30896112	18.20557373	18.42741516	-0.607347582	0.000503847	0.003577419
AT1G02140.1	19.0406429	18.98550288	18.88797619	19.10694115	19.04775764	19.21160792	19.42749905	19.42050717	19.21846627	19.38762821	-0.319377575	0.000510824	0.003623057
AT4G34350.1	20.14524557	20.15337143	20.24805032	20.13922407	20.18723849	19.9699907	19.98719461	20.03719301	19.93995506	19.97184382	0.193390536	0.000512274	0.003629431
AT1G10830.1	18.41567576	18.21715307	18.48480716	18.38672137	18.59032389	17.82420673	18.00109477	17.86058386	17.71638409	17.21648063	0.695186235	0.000516617	0.003656273
AT3G51160.1	20.31609367	20.58178167	20.5550609	20.52070883	20.47510405	20.73661333	20.70558177	20.82149374	20.7955308	20.79820756	-0.281735615	0.000518953	0.003668868
AT3G62150.1;AT3G62150.2;AT3G62150.3	16.49062998	16.93671844	16.92461536	16.66855263	16.90573955	15.79738542	15.87445071	16.12270871	16.52231793	15.86309975	0.749258691	0.000520744	0.003677583
AT2G45510.1	19.01363073	19.3878133	18.85781095	18.82714729	18.74258576	18.34992046	18.54954028	18.30398582	18.30806345	18.40642925	0.582209754	0.000524811	0.003698371
AT5G14040.1	22.21433157	22.25947721	22.32030366	22.26712043	22.32798566	22.0262134	22.12131407	22.06888519	22.10054108	22.09560821	0.195331316	0.000524693	0.003698371
AT5G57345.1	18.45646271	18.843826	18.44734964	18.73171678	18.40667006	18.30207214	17.60538547	17.72062503	17.42082376	17.83064518	0.801294721	0.000527485	0.003713244
AT3G11660.1	16.67154107	16.74745873	17.18911995	NA	17.09241649	17.63561185	17.60116141	17.46483288	18.0652899	17.91063688	-0.810372526	0.000528841	0.003718822
AT5G60160.1	19.38623932	19.42666811	19.45146469	19.24993748	19.34324645	19.67334359	19.63159984	19.51557473	19.69222897	19.68777548	-0.268593309	0.000529911	0.00372237
AT5G07030.1	17.03736463	17.11131909	17.3161224	17.28163125	17.06614176	17.53038347	17.49754781	17.48943249	17.42627295	17.44091782	-0.314395081	0.000532049	0.00373341
AT4G34030.1	17.96805362	17.94088134	17.8039482	17.90249877	17.86138986	18.1558114	18.19684222	18.20282212	18.11311643	18.03669413	-0.245702901	0.000534487	0.003746527
AT4G24330.1	20.34614794	20.31045746	20.21271486	20.38907881	20.51796344	20.01589141	19.9616786	20.09039675	20.14512116	19.95559032	0.321536854	0.000536671	0.00375784
AT3G52990.1	21.93892197	21.97586126	21.91379372	21.88404752	21.93253125	22.10615396	22.13570302	22.05737504	22.11407655	22.12034294	-0.177699159	0.00053835	0.003765592
AT5G43970.1	19.33471847	19.41758678	19.26832268	19.29211714	19.24836772	19.17002039	18.8088825	18.82173351	18.82149374	19.01378337	0.38503986	0.000540292	0.003775166
AT5G64840.1	16.74380883	16.59048033	16.96969005	16.57594837	16.6872253	16.38328241	16.28578871	16.40698222	16.33342793	16.2574965	0.380035024	0.000542467	0.00378635
AT1G50430.1;AT1G50430.2	17.86075358	18.11957949	17.59002412	17.68263803	17.65805803	17.47123859	17.21341753	17.17721513	17.25599671	17.16410163	0.525816734	0.000543645	0.003790561
AT4G01370.1	18.77820229	18.90683189	18.81991711	18.67648742	18.68513203	19.1543039	19.1103788	19.08984871	19.10769982	18.92808169	-0.304748438	0.00054584	0.003801839
AT5G54960.1	19.46483687	19.35461313	19.3736957	19.46978886	19.42274851	19.11872567	19.18254954	19.27387526	19.11833533	18.9893945	0.280560553	0.00055423	0.003856199
AT5G05600.1	19.35687532	19.26028787	19.25867414	19.36425865	19.24840479	18.97604942	18.98318011	19.15063236	19.07587604	19.08619844	0.243312879	0.000555956	0.003864125
AT5G49720.1	18.84437783	18.8660745	19.02476363	18.81718042	18.83237086	18.5872721	18.58935124	18.58266757	18.72990946	18.56217161	0.266679053	0.000559387	0.00388388
AT5G11840.1	18.69466735	18.98615869	19.05741801	18.998067	18.86653942	17.67674221	18.43207696	18.43387065	18.07997429	17.58679582	0.878678107	0.000560708	0.003888949
AT1G03900.1	18.49512894	18.79478708	18.58344642	18.55173454	18.69924709	19.08507302	18.96164469	18.88424804	19.10819517	18.88511245	-0.359985858	0.000562949	0.003900387
AT2G34930.1	18.60508881	18.45232571	18.47075022	18.35864691	18.46270995	18.69001844	18.77107029	18.66641473	18.7303275	18.73020807	-0.247703488	0.000564417	0.003906453
AT2G20230.1	18.78708951	18.93280587	18.64818552	18.85856386	18.72464041	18.3671929	18.60319166	18.47863929	18.27161348	18.32523078	0.381083414	0.000566575	0.003917271
AT5G61790.1	20.76547065	20.90463609	20.92719057	20.77035095	20.79614103	21.22369065	21.13810553	21.02031399	21.10353114	21.04090238	-0.272550879	0.000567359	0.003918583
AT3G17440.1	18.30774335	18.21753651	18.25317346	18.13498776	18.20126245	17.78130208	17.6887284	18.0316366	17.63178099	17.37340896	0.521569304	0.000571401	0.003942371
ATCG00420.1	19.98454084	20.0059781	20.20879161	19.87028344	19.87273649	19.75613604	19.58971332	19.62196778	19.64944214	19.52962691	0.359088858	0.000575023	0.003963211
AT1G03860.1;AT1G03860.3	19.47093685	19.50445436	19.36287916	19.51407255	19.43240529	19.28558058	19.18624726	19.28760192	19.18023698	19.2387779	0.221260712	0.000582783	0.004012495
AT3G21140.1	17.44266007	17.75772205	17.58936587	17.65922942	17.73902242	18.03831888	17.99563467	17.87079816	18.21138453	18.25436894	-0.436501071	0.000584577	0.004020642
AT5G04710.1	18.87469624	18.86545841	18.82972274	18.55423659	18.72801681	19.15729759	19.23530373	19.0474275	19.10380004	19.04873963	-0.348087537	0.000585714	0.004024262
AT1G22520.1;AT1G22520.2	16.97189152	16.8499548	16.96496126	17.13741146	16.9523545	16.59653192	16.36234968	16.55708521	16.41444576	15.91019533	0.60719313	0.000590267	0.004042901
AT3G62360.2	18.92653923	18.94614382	18.9469491	18.96614491	18.80408374	18.7453198	18.75248845	18.6366671	18.62385292	18.66083506	0.234139496	0.000589875	0.004042901
AT4G16150.1	16.24438428	16.72663062	16.61219179	16.97219452	16.86278263	15.02607815	NA	15.85906397	15.94133423	15.12456562	1.195876274	0.000589256	0.004042901
AT2G32810.1;AT2G32810.2	18.80010047	18.83187625	18.79621393	18.70172949	18.89909135	19.07950041	19.05680174	19.07291503	19.0285752	18.95227202	-0.232210583	0.000594612	0.004068428
AT5G40170.1	17.23254272	17.68982739	17.43575978	17.36668079	17.52301821	17.07963061	16.88997921	17.01447822	17.11616118	16.7554353	0.478428877	0.000599699	0.004098978
AT3G15610.1	17.0118824	17.22498143	16.98878453	17.03522868	17.16628079	17.33247368	17.53900731	17.37726985	17.60010891	17.34919482	-0.35417935	0.000602997	0.004117254
AT2G43980.1	17.65429338	17.67086368	17.83542131	17.65929215	17.89661031	17.96707424	18.02320206	18.10306749	18.1322286	18.25939387	-0.353697089	0.000604274	0.00411897
AT5G20230.1	16.7355428	17.19015262	NA	NA	15.67443505	18.01968845	18.36738489	18.13281599	18.23025503	18.62663947	-1.741979943	0.000604499	0.00411897
AT3G18820.1	20.52185919	20.41746935	20.56022087	20.51209036	20.45326259	20.2166985	20.31457882	20.33101313	20.28565959	20.2776007	0.207870323	0.00060781	0.004134754
AT4G31180.1;AT4G31180.2	20.13994848	20.25037707	20.3129627	20.21901722	20.27839501	20.45479929	20.39856627	20.4457868	20.47515354	20.46993787	-0.208708655	0.000608071	0.004134754
ATCG00470.1	23.24342331	23.18235434	23.10431209	23.78997733	23.13749433	22.63661533	22.62096167	22.8126321	22.71743504	22.61557935	0.610867582	0.000608703	0.004134786
AT3G51980.1	16.78178232	16.2361768	16.5098554	16.78024499	16.58239047	17.5150761	17.31397243	17.33821408	17.03296047	16.97294614	-0.656543851	0.000613962	0.004166217
AT1G20840.1;AT1G20840.2	18.54646118	18.49014969	18.55695503	18.41627387	18.52453406	18.33470538	18.03402515	18.14354764	17.81941822	18.11412867	0.417709759	0.000619267	0.004197889
AT3G28200.1	19.58535136	19.60759581	19.63162825	19.59076977	19.44838051	19.79473949	19.96302023	19.93391825	19.76325128	19.79072394	-0.276385496	0.000629127	0.004260348
AT3G44890.1	22.79142683	22.76887608	22.76797952	22.77940517	22.79615292	22.6490114	22.65284716	22.59690449	22.59304684	22.56330382	0.169745361	0.000630777	0.004267137
AT4G04340.1;AT4G04340.2;AT4G04340.3	17.67188655	17.55089706	18.01154941	17.69455513	17.96066944	17.12747046	17.21859161	17.27715116	17.42437135	17.39693084	0.489008434	0.000633456	0.004280865
AT4G34100.1;AT4G34100.2	15.56148784	15.84435024	15.46879902	15.70780936	15.3110671	14.83684922	15.19546449	14.86589756	14.79116289	15.20990642	0.598846601	0.000635119	0.004287705
AT1G17620.1	18.77885999	18.65383173	18.66411738	18.53388101	18.61553625	18.96507403	18.99595757	18.94129984	18.81210835	18.89046617	-0.27173592	0.000637705	0.004300757
AT3G47810.1;AT3G47810.2;AT3G47810.3	18.8443717	18.81129943	19.01721621	18.83759098	18.91471797	19.20128399	19.10712	19.0697015	19.26362682	19.13540619	-0.270388442	0.000640062	0.004312239
AT2G19080.1;AT2G19080.2	17.29712226	16.87006365	17.23517282	17.40732586	17.04736891	16.75397405	16.72870443	16.66044165	16.763368	16.5866507	0.472782934	0.000641043	0.004314435
AT1G80180.1	16.13176655	15.69809962	16.0846527	15.47330939	NA	NA	NA	14.54287468	NA	14.41896601	1.366036719	0.000656199	0.004411934
AT3G17410.1;AT3G17410.2	18.87490032	18.92528495	18.96330534	18.982846	18.97324892	18.67962442	18.76160966	18.56252566	18.75340938	18.75629244	0.241224795	0.00065852	0.004423025
AT3G59780.1	20.05806573	20.12789863	20.1034543	20.08556841	20.08156926	19.91534256	19.96108506	19.9367817	19.92692139	19.90120867	0.163043391	0.000662561	0.004445638
AT4G04720.1;AT4G04720.2	18.07896385	18.06900914	18.09678721	17.90272251	17.82760321	17.82940067	17.59299713	17.6171374	17.60083486	17.54460981	0.358021208	0.000663611	0.004448149
AT4G00330.1;AT4G00330.2	16.86205613	17.229645	16.92290955	16.95222935	17.01541505	16.72310095	16.64168488	16.38086856	16.60891895	16.60576163	0.404384025	0.000665457	0.004455989
AT5G54800.1	18.31512302	18.79420325	18.30045088	17.96119531	18.24990045	17.83465004	17.53504751	17.72423405	17.62906485	17.65130401	0.649314491	0.000666363	0.004457526
AT5G53170.1	18.65252641	18.70467369	18.74924421	18.81780498	18.8137718	18.40524536	18.4987012	18.58022176	18.46422266	18.55581361	0.2467633	0.000669455	0.004473669
AT3G27890.1	20.39024454	20.38260292	20.35264911	20.68093121	20.47103016	20.75506523	20.73515107	20.74531488	20.92403248	20.81507991	-0.339437127	0.000674581	0.004503355
AT3G05910.1	18.19696706	18.21498783	18.05530892	18.09666883	18.2456966	18.55950033	18.61193974	18.31397243	18.44660679	18.45331485	-0.31514098	0.000678965	0.004528036
AT5G55710.1	18.75464941	18.72989287	18.98546396	19.19291885	18.92716452	18.10858571	18.26388352	18.25614878	18.58738931	18.53958671	0.566899113	0.000685679	0.004568192
AT1G29150.1;AT1G29150.2	20.18469862	20.24605629	20.19491553	20.04907745	20.32395194	20.4309119	20.41996018	20.44544331	20.50768433	20.55895128	-0.272850234	0.000687561	0.004576098
AT3G54540.1;AT3G54540.2	19.35768945	19.29272829	19.23303916	19.27602896	19.31490625	19.12251207	19.12118189	19.09781611	19.14424747	19.04143457	0.189440001	0.000692571	0.004600153
AT5G47910.1	18.68760464	18.77039612	18.8285518	18.79486956	18.76996695	18.57253	18.41205706	18.5739208	18.44579892	18.60706658	0.248003142	0.000692097	0.004600153
AT5G52780.1	16.33486684	16.36827795	16.57042053	16.6175679	16.60454599	15.76160317	16.29827204	15.86514121	16.06584314	15.7465878	0.551646372	0.000698263	0.004633287
AT1G68300.1	17.82166812	17.82682155	17.76517601	17.87629511	17.83131343	18.02146259	18.0995841	17.92690402	18.11710532	18.08164467	-0.225085298	0.000700966	0.004646547
AT1G80930.1	15.52700959	15.25997859	14.86046141	15.16576673	15.2635223	15.91936848	15.82137539	15.78652745	15.54091506	15.85001831	-0.568293214	0.000702889	0.004654608
AT4G08850.1	19.66202854	19.66100387	19.561232	19.66741997	19.66610435	19.91116667	19.97295175	19.92772299	19.89028803	19.73869759	-0.244607657	0.000718201	0.004746469
AT5G14060.1;AT5G14060.2	18.96524035	18.83003544	18.93141564	18.85867919	18.97759297	18.72386755	18.75556243	18.65616646	18.60179255	18.69146069	0.226822783	0.000717658	0.004746469
AT3G13772.1	17.83541514	17.8102892	17.81565848	17.72601189	17.66761054	17.56589046	17.57098227	17.40886044	17.55410166	17.54504742	0.2420206	0.000719545	0.004750586
AT1G76160.1	21.5449352	21.55629181	21.57387274	21.51247621	21.522865	21.75616944	21.65911442	21.71939383	21.74302727	21.69250483	-0.171953766	0.000725228	0.004783308
AT2G23120.1	15.19903965	14.6058788	NA	NA	NA	16.48363946	16.49266689	16.6863911	16.24432481	15.85556931	-1.45005909	0.000728512	0.004800165
AT1G53580.1	19.36022983	19.26097694	19.2303301	19.20633475	19.09061384	19.52356387	19.51613476	19.6431181	19.41498659	19.49236373	-0.288336315	0.000729693	0.004803145
AT5G57560.1	18.84435331	18.86918415	18.79314604	18.90637685	18.87104492	19.02456887	19.06106262	19.06989026	18.97840324	19.07597785	-0.185159513	0.000734875	0.004832426
AT3G01130.1;AT3G01130.7	19.46053989	19.84909656	19.68483764	19.45357408	19.63749871	19.39763286	19.15479586	18.86165641	19.01781428	18.99190931	0.532347634	0.000735993	0.00483495
AT2G48020.1;AT2G48020.2;AT2G48020.3;AT2G48020.4	16.70717037	16.69962667	17.04880613	17.02102333	16.82636228	16.4839905	15.65513098	15.88915694	15.82497614	16.41254008	0.807438832	0.000737726	0.004838722
AT5G12040.1	21.21961995	21.11534089	21.21736137	21.16177158	21.19976339	21.37363623	21.33443261	21.36538799	21.35295078	21.34756514	-0.172023111	0.000738035	0.004838722
AT2G38780.1;AT2G38780.10;AT2G38780.11;AT2G38780.12;AT2G38780.13;AT2G38780.2;AT2G38780.3;AT2G38780.4;AT2G38780.5;AT2G38780.6;AT2G38780.7;AT2G38780.8;AT2G38780.9	15.28352972	15.29690546	15.35040401	15.65124794	15.65305218	14.80659493	14.57218506	NA	NA	14.02076296	0.980513544	0.000741447	0.004856258
AT4G02840.1;AT4G02840.2	16.61013091	16.67923266	16.36146922	16.36256372	16.49079605	16.9256008	17.02929801	16.68041447	16.98586417	17.09873121	-0.443143221	0.000748693	0.004898848
AT3G26070.1	21.20378291	21.17014757	21.23343712	21.22796137	21.17918625	20.97349138	20.95108547	21.09640633	21.04306735	20.9456953	0.20095388	0.000753089	0.004922721
AT5G52110.1;AT5G52110.2	17.9113042	18.04196389	17.79305076	17.97701713	18.13928654	17.67488189	17.41907138	17.0619407	17.51733875	17.52044987	0.533787986	0.000755647	0.004929659
AT5G55660.1	17.89716005	17.75467224	17.76639303	17.77972577	17.7928983	17.56362083	17.59952789	17.56404526	17.49194702	17.66729176	0.220883325	0.000755014	0.004929659
AT3G26720.1	19.34994637	19.3971419	19.34065858	19.38272323	19.31662183	19.56363386	19.63502547	19.63349727	19.60980637	19.44637054	-0.220248322	0.000759333	0.00494392
AT4G01480.1;AT4G01480.2	17.12916225	16.76912758	16.77397624	16.64806261	17.07497766	17.27009453	17.32662259	17.3964041	17.2976507	17.57211546	-0.493516208	0.000758662	0.00494392
AT1G13690.1	15.98213797	15.69129097	16.2795725	NA	16.20606999	16.6767009	16.48538123	16.75435255	16.57609752	16.72192692	-0.603123967	0.000760218	0.004944797
AT3G23490.1;AT3G23490.2	21.73986712	21.82004882	21.74097478	21.77424978	21.76872871	21.921732	21.96614703	21.95304474	21.88996213	21.9840575	-0.174214837	0.000761993	0.004951449
AT4G21960.1	18.344647	17.93194939	18.17671858	18.41034369	18.40427676	17.71404423	17.77079292	17.84915461	17.90024181	17.54290339	0.498159689	0.000767746	0.004983921
AT5G11680.1	18.90182147	18.89937463	18.98519432	18.72553601	18.91053733	19.32562168	19.11304264	19.13609746	19.15579905	19.39711473	-0.34104236	0.000771008	0.00499834
AT5G60360.1	20.28952588	20.20926772	20.16812854	20.20887494	20.21978537	20.42940061	20.35008238	20.37776127	20.49420909	20.47620232	-0.206414645	0.000771485	0.00499834
AT3G03340.1;AT3G03340.2;AT3G03340.3	15.63333868	16.1207583	15.91092141	15.38005515	15.39613313	15.3277912	14.43953873	14.46850313	14.4527689	13.93391191	1.163738557	0.000787185	0.005095051
AT3G29075.1	20.77508617	20.63022268	20.65649819	20.84401916	20.63197277	20.34201822	20.39445851	20.54210801	20.17114992	20.34849476	0.347913912	0.000799485	0.005169582
AT1G55160.1;AT1G55160.3	18.29508282	18.34056296	18.49320655	18.42011648	18.41989847	18.17043856	18.19650127	18.18815899	18.1264625	18.20840584	0.215780025	0.000809041	0.005226248
AT3G13160.1	17.30916546	17.51763095	17.52444224	17.25498245	17.21688792	17.65572636	17.88042654	17.71567382	17.69867076	17.67446815	-0.360371324	0.000813994	0.005253094
AT2G44350.1;AT2G44350.2;AT2G44350.3;AT2G44350.4	21.62925344	21.69312618	21.65044087	21.60435595	21.68655439	21.82269219	21.8075098	21.85632218	21.78428258	21.84305308	-0.170025797	0.000816177	0.005262025
AT5G10020.1;AT5G10020.2	16.1573272	16.33524728	16.42114439	16.21296178	16.38195521	15.84893586	16.0618458	15.69449936	16.03669735	15.66616574	0.440098348	0.000818818	0.005273892
AT5G39050.1	18.45762536	18.52506194	18.54821609	18.5357348	18.33077248	18.91438805	18.95104846	18.76858496	18.85961668	18.61505124	-0.342255742	0.000824337	0.005304253
AT3G22210.1	16.64329253	16.58318416	17.01005817	16.83810826	16.61785483	16.43251091	16.23343244	16.31621081	16.34878693	16.3585396	0.400603453	0.000830481	0.005338576
AT5G64200.1;AT5G64200.2	17.2751424	17.39396856	17.53193729	17.26414017	17.41577477	17.06740285	16.71683286	16.92690981	17.17295483	16.90284614	0.418803344	0.000841736	0.005405652
AT1G05140.1	17.59114246	17.40338657	17.27113471	17.29191711	17.08490179	17.06182471	16.68584381	16.84017553	16.4221502	16.67575034	0.59134761	0.000845869	0.005426444
AT5G36160.1	20.4686658	20.54244813	20.51050728	20.49259648	20.47300411	20.31083464	20.36735716	20.36625817	20.30932535	20.29711554	0.167266189	0.000846621	0.005426444
AT1G17050.1	19.60399934	19.65405033	19.73361286	19.53844851	19.59812885	19.40425389	19.43745137	19.24679394	19.39473272	19.41223077	0.246555442	0.000848313	0.005432009
AT1G64430.1;AT1G64430.2	18.23587867	17.9981717	18.15122965	17.97758738	18.03315411	17.88900479	17.82260195	17.71100817	17.79415564	17.74601563	0.286647066	0.000854515	0.005466408
AT2G16940.1;AT2G16940.2;AT2G16940.3;AT2G16940.4;AT2G16940.5	16.84884297	16.62239506	16.68619957	16.85989871	16.83665448	16.41076932	15.69578018	16.45322883	15.85575178	15.97823899	0.692044336	0.000862532	0.005503648
AT2G20450.1	20.47531189	20.43864771	20.4264859	20.38845881	20.38107184	20.29777606	20.26050841	20.21841424	20.18003054	20.12569345	0.205510688	0.00086145	0.005503648
AT5G44520.1;AT5G44520.2	18.82521968	18.93711515	18.89718074	19.02060563	18.66755511	18.53410526	18.57981679	18.60499836	18.46271793	18.29969098	0.373269398	0.000862842	0.005503648
AT5G48440.1;AT5G48440.2	17.53552599	17.80226391	17.85296224	17.58990712	17.66284915	18.04534907	17.96219563	17.9414374	18.14472296	18.01329541	-0.332698411	0.000865711	0.005516602
AT1G44350.1	17.32786837	17.26001904	16.95502549	16.7922565	16.78515869	16.68019467	16.36839051	16.44298074	16.43450607	16.37796456	0.56325831	0.000875114	0.005565761
AT2G01470.1	18.51732337	18.45641859	18.44401595	18.40806847	18.42003422	18.3287056	18.29524878	18.16237166	18.18921649	18.19833952	0.214395711	0.0008749	0.005565761
AT4G17340.1	18.35361638	18.4944728	18.628983	18.39676782	18.26338383	17.5751699	17.3633648	17.71309111	18.18304409	17.93178207	0.674154371	0.000879199	0.005586346
AT1G04530.1	19.50938843	19.5006863	19.46549865	19.43836141	19.47360072	19.74814862	19.60666184	19.64171486	19.63157852	19.73318915	-0.194751496	0.000882184	0.005594522
AT4G14040.1	20.23517984	20.23067253	20.2514408	20.3240069	20.15288888	20.08173828	20.02847807	20.07729819	20.00117451	19.95081501	0.210936977	0.000881982	0.005594522
AT1G65190.1	16.94896032	17.24981714	16.80872541	16.96818302	16.49336763	16.15319575	16.53483935	15.84111712	15.64893892	15.48836111	0.960520256	0.00088611	0.005603241
AT2G41410.1	17.18845363	17.17680622	17.34411383	17.43962801	17.26318666	17.54958164	17.58330318	17.6013428	17.60414055	17.88516608	-0.362269183	0.000884638	0.005603241
AT4G39200.1;AT4G39200.2	23.49601991	23.61165658	23.53915928	23.60014159	23.69736849	23.35636976	23.38197485	23.40029524	23.39660269	23.37824828	0.206171009	0.000885457	0.005603241
AT2G18330.1	17.33534674	17.18618196	17.34882323	17.13331282	17.15696197	16.98954972	17.02445795	16.98962733	16.97587035	16.95735148	0.244753977	0.000895102	0.005654676
AT1G24360.1	21.3191186	21.47560382	21.46147945	21.42336524	21.48015809	21.60934289	21.60678382	21.65266119	21.65039704	21.61575445	-0.195042839	0.000898882	0.00566769
AT3G24030.1	17.99006517	17.789661	18.16584424	17.86264946	18.18524325	18.41748583	18.31660416	18.31178822	18.43178731	18.42386684	-0.381613847	0.000898468	0.00566769
AT3G22230.1	19.61795166	19.83517455	19.8194494	19.63495813	19.74465156	19.38423358	19.41430329	19.40528068	19.57694744	19.25059682	0.324164697	0.000904123	0.005689845
AT4G30340.1	16.88277438	16.95924354	16.4853655	16.63158918	16.70234857	16.43758954	16.35777363	16.2821853	16.14695245	16.17840226	0.4516836	0.000903823	0.005689845
AT3G15850.1	16.60888863	16.41152588	16.61351611	16.36565434	16.37438407	16.34372878	15.85992055	15.68622146	15.7226528	15.55275914	0.641737263	0.000905811	0.005695027
AT3G16170.1	16.05093697	16.29082164	16.24397538	16.16648676	15.99490362	16.54942521	16.50057272	16.40923015	16.37140061	16.64575693	-0.345852249	0.000908217	0.005704709
AT4G30010.1	19.33675279	19.29104251	19.47415747	19.32814458	19.27157701	19.00374024	19.10643515	19.1675529	19.04246095	19.15310914	0.245675199	0.000912477	0.005726011
AT4G26530.1;AT4G26530.2;AT4G26530.3	23.29762495	23.35039268	23.39141982	23.39773886	23.39417063	23.16143024	23.16009946	23.14357286	23.23478089	23.22567463	0.181157771	0.000920243	0.005769249
AT2G45740.1;AT2G45740.2;AT2G45740.3	21.08899393	21.03709245	21.06458621	21.00289878	21.1899488	20.89139806	20.86365242	20.82053581	20.90773421	20.87738599	0.204562731	0.000922468	0.005777704
AT1G52510.1	20.5878178	20.58920857	20.47204227	20.4603799	20.44945901	20.21455392	20.20614632	20.38480693	20.28665251	20.28282374	0.236784826	0.000924752	0.005786509
AT1G79940.1;AT1G79940.2;AT1G79940.3;AT1G79940.4	18.11259731	17.8752934	17.9977308	18.14468811	18.05090615	17.79615371	17.83506966	17.64242547	17.64555289	17.77442675	0.297517458	0.000926613	0.005792649
AT5G44090.1;AT5G44090.2	17.80279401	17.81483277	17.73923343	17.81529573	17.75528533	18.03248165	17.99746068	18.04837512	18.11760252	17.87648697	-0.228993133	0.000929243	0.005803585
AT4G16690.1	16.88350245	17.13201768	17.20356786	16.90444646	17.20905349	17.78653766	17.83291473	17.72380091	17.47441893	17.28048081	-0.553113018	0.000948814	0.005920203
AT5G16050.1;AT5G16050.2	22.07526238	22.13707369	22.1988197	22.01984249	22.13877738	22.36302037	22.29996817	22.3585954	22.36034344	22.25050141	-0.212530631	0.000950187	0.00592316
ATCG00800.1	22.85489653	22.83286414	22.98663231	22.81387903	22.88443326	22.67955956	22.66086029	22.71107625	22.69132309	22.65721594	0.194534025	0.000952806	0.005933877
AT1G08720.1	15.65632989	15.77075679	14.95552732	15.70603998	15.62850535	16.15876154	16.35092019	16.15555351	16.20615205	16.15078257	-0.661002107	0.000955611	0.005940115
AT3G16990.1	17.77548168	17.52035779	17.78029626	17.38844619	17.54215525	17.91493982	17.98332209	18.0499974	17.94258323	17.94255459	-0.365331993	0.000955455	0.005940115
AT4G13220.1	17.87293935	18.40942409	18.42916152	18.22564522	17.96410956	17.74913616	17.74682919	17.65131101	17.57090077	17.56295042	0.524030435	0.000975718	0.006059383
AT2G22475.1	17.06932389	17.00635895	16.99073554	16.94329319	16.72521979	17.45319024	17.29124266	17.20523006	17.19186888	17.45155725	-0.371631549	0.000976981	0.006061514
AT1G66820.1	19.77207612	19.70860737	19.69479315	19.78937126	19.77014283	19.58142312	19.61861313	19.56427604	19.5059879	19.57453625	0.17803086	0.000982148	0.00608784
AT3G63130.1;AT3G63130.2	17.91877591	17.89052554	17.87223599	18.06685651	17.82331126	17.61504046	17.66550941	17.76135644	17.52577312	17.47798746	0.305207661	0.000997587	0.006177725
AT2G27100.1	18.24374579	17.97941961	18.19587199	18.21630063	18.12719334	17.96808738	17.85002808	17.9200853	17.7976172	17.87117129	0.271108423	0.00100135	0.00619521
AT4G17600.1	19.7953675	19.66531163	19.62052234	19.77767431	19.69456704	19.50152623	19.51461005	19.50625334	19.41250162	19.29151473	0.265407369	0.001002644	0.006197394
AT5G12200.1	18.15203226	18.20599842	18.22836778	18.21466537	18.12550428	18.3890515	18.45658704	18.53548043	18.44007836	18.28574537	-0.236074914	0.001016827	0.006279171
AT3G19240.1	14.84333224	15.01263327	15.22303634	14.74914664	14.45240213	15.62696096	15.40052259	15.40561018	15.45071188	15.34844462	-0.590339922	0.001018813	0.006285544
AT4G14440.1	17.85047988	17.82073368	17.75680387	17.64501805	17.66468338	18.0574471	18.21460846	18.0667777	18.22673674	17.88172937	-0.341916101	0.001021914	0.006298773
AT1G47128.1	22.73666494	22.59202491	22.53965392	22.65100613	22.60751544	22.89910426	22.75935305	22.89142959	22.82435592	22.86848348	-0.223172191	0.001023613	0.006303353
AT5G09900.1	20.10272415	20.1342433	20.22744438	20.13525837	20.22255909	20.36348031	20.34454515	20.30562316	20.33837732	20.38436429	-0.182832187	0.001037193	0.006381012
AT3G01060.1;AT3G01060.2	17.58085476	17.78497984	17.69420143	17.74549051	17.82612017	17.49078038	17.49371475	17.4612636	17.47613704	17.26150731	0.289648724	0.001040069	0.006392735
AT4G39710.1;AT4G39710.2;AT4G39710.3	18.64067919	18.76718872	19.24906946	18.82175841	18.82208219	18.5244078	18.19562212	18.38226517	18.34477702	18.36466048	0.497809076	0.001046672	0.006421342
AT5G03910.1	17.92793417	18.00068227	17.90384067	17.80876312	17.65707416	17.65947334	17.40134621	17.20482902	17.42791024	17.06296314	0.508354488	0.001046295	0.006421342
AT5G10160.1	20.6429225	20.67051795	20.63435021	20.47435159	20.57610786	20.84238564	20.87272748	20.74089246	20.80574387	20.84048905	-0.220797678	0.001060492	0.006500078
AT2G47640.1;AT2G47640.2;AT2G47640.3;AT2G47640.4;AT3G62840.1;AT3G62840.2	18.96407289	18.85505095	18.99198679	18.84582692	18.67053178	19.23566368	19.17855301	19.11704696	19.17849223	19.08318064	-0.29309344	0.001078723	0.006599539
AT5G23630.1	17.32275558	17.21879971	17.20628943	17.35436992	17.21445194	17.06775996	16.72867786	16.89091735	16.90927199	17.08114012	0.327779861	0.001077779	0.006599539
AT1G02475.1	19.51770975	19.6118101	19.69493765	19.7642172	19.70533033	19.81290429	20.02726349	19.89168879	20.0840895	20.11414646	-0.327217498	0.001081729	0.006611792
AT3G01280.1	20.14586748	20.27712391	20.1982172	20.27974432	20.20213339	20.0730406	19.98355312	20.03586497	20.05304821	20.03626753	0.184262376	0.001087757	0.006642474
AT2G04350.1;AT2G04350.2	19.20932485	19.30437806	19.36878778	19.19431922	19.24063064	19.14470056	18.97243576	19.00725727	19.04195587	19.01862944	0.226492332	0.001093219	0.006664255
AT2G46170.1	18.21906923	18.13435111	18.14342308	18.06708243	17.71741537	17.75456786	17.44465904	17.56677503	17.66109611	17.63964454	0.442919729	0.001094358	0.006664255
AT4G37925.1	19.10648882	19.21180514	19.21680979	18.89890542	18.94123965	18.75205718	18.5702152	18.77482244	18.82574452	18.63271126	0.363939643	0.001093772	0.006664255
AT1G19920.1	19.86744315	19.9258963	19.94242	19.89888919	19.85893714	19.68817004	19.6758468	19.79592074	19.7157844	19.58846943	0.205878871	0.00109658	0.006671621
AT1G09795.1	20.39335903	20.21479104	20.18211789	20.32787057	20.2525153	20.01869191	20.08476428	20.11197108	20.00930378	19.97854848	0.23347486	0.001100032	0.006686452
AT1G51890.1;AT1G51890.2;AT1G51890.4	NA	NA	15.07674045	NA	NA	16.35470738	17.23317026	16.85013799	16.96964509	16.93417461	-1.791626611	0.001109191	0.006735775
AT3G17240.1;AT3G17240.3	20.06921636	20.32217023	20.32280838	20.24358311	20.22929998	20.52846556	20.52068006	20.39213291	20.51554008	20.51929839	-0.257807791	0.001111214	0.006735775
AT3G61050.1;AT3G61050.2	19.17158242	19.11765832	19.21346263	19.2903654	19.36548091	18.79605546	19.04642863	18.98528328	18.98669479	18.90278138	0.288261228	0.001110361	0.006735775
AT2G23610.1	19.74981543	19.74034076	19.70462135	19.6669417	19.57539521	19.59626256	19.42222084	19.38125777	19.36657195	19.3801799	0.258124286	0.001116304	0.006741821
AT2G23940.1;AT2G23940.2;AT2G23940.3	15.88302029	15.38108663	15.5584237	16.05628843	15.56137745	15.01218803	14.88800592	15.13300571	14.77760978	15.33847874	0.658181666	0.001115172	0.006741821
AT2G40590.1	19.99096538	19.65402585	19.48395548	19.68224196	19.59586753	19.21779444	19.20178891	19.30255861	19.13626522	19.42304408	0.42512099	0.001115989	0.006741821
AT4G27080.1;AT4G27080.2	17.42010003	17.24414081	17.20866303	16.90165651	17.13295151	16.87400876	16.84819502	16.58281676	16.74703907	16.56352103	0.45838625	0.001114463	0.006741821
AT5G51200.1;AT5G51200.2;AT5G51200.3	15.88958239	15.33111638	15.94112099	15.81581856	15.49410242	16.45920106	16.42327352	16.12380819	16.32028052	16.10813237	-0.592590983	0.001117748	0.00674436
AT3G44110.1	20.42912473	20.19989516	20.16047959	20.2903924	20.24497697	20.03231752	20.02071414	20.0553407	19.94716604	20.03368916	0.247128259	0.001119315	0.006747639
AT1G07360.1	16.85438143	17.02997735	17.11825167	17.06561598	16.96344929	17.43105682	17.27142655	17.44909221	17.21701104	17.22254965	-0.31189211	0.001120509	0.006748657
AT2G04360.1;AT2G04360.2	16.88934948	16.52796564	16.41277656	16.32507351	16.02253037	15.77000826	16.05715196	15.29567568	15.36284107	15.16199787	0.906004145	0.001122497	0.00675446
AT3G08740.1	22.04868841	22.03529111	22.19858592	22.1346538	22.04992497	22.28776592	22.30935311	22.27476317	22.38675242	22.25914385	-0.210126847	0.001125232	0.006763827
ATCG01120.1	21.35493698	21.53532664	21.5779801	21.36238371	21.59795251	21.07017992	21.094204	21.15074638	21.30246936	21.24157125	0.313881808	0.001126107	0.006763827
AT2G02850.1	18.44408472	18.01846101	18.4028705	18.39005137	18.49082738	18.69867076	18.84971662	18.83683936	18.62615819	18.79878503	-0.412774995	0.001128966	0.006774823
AT2G38280.1;AT2G38280.2	18.50860336	18.52869065	18.5631106	18.34345467	18.56732482	18.21235389	17.87496334	17.89740825	18.12226686	18.31723594	0.417391163	0.001130397	0.006777237
AT1G29720.1	16.02753673	15.87625553	15.65075727	15.83462165	15.37232095	14.63676621	15.3142823	15.05213497	15.18663658	14.46940652	0.82045311	0.0011364	0.006807036
AT4G10060.1;AT4G10060.2	20.16924241	20.13617258	20.23093047	20.10548911	20.14321628	19.99759574	19.94994637	20.011503	19.95746201	19.83277569	0.207153606	0.001138467	0.006813221
AT3G62550.1	17.37810855	17.63139024	17.5324853	17.53625481	17.15095706	17.08698623	16.96524317	17.02839174	16.78405968	16.49488839	0.573925348	0.001147801	0.006855312
AT4G12590.1	19.02626136	19.16850074	19.26857627	19.11778512	19.38139297	18.93255504	18.86836441	18.84994259	18.9465151	18.88609843	0.29580818	0.001148621	0.006855312
AT5G16150.1;AT5G16150.2;AT5G16150.3	18.51728877	18.8676377	18.60072599	18.76343933	18.63640867	18.46228658	18.11146683	18.33615784	18.33692491	18.28765377	0.370202104	0.001147228	0.006855312
AT3G19620.1	16.0760452	15.69435789	15.9015646	15.7859658	15.69148455	15.00088908	15.41368412	15.08290995	14.87699649	15.59256507	0.636474665	0.00115628	0.006894291
AT5G05170.1	18.50084188	18.55191475	18.56580867	18.54345858	18.4139832	18.40704365	18.31443278	18.16116141	18.14974216	18.16335976	0.276053462	0.001157245	0.006894291
AT1G62180.1	20.18526745	20.02584518	20.08058074	20.13329024	20.21400837	19.87001848	19.93528593	19.876442	19.93578949	19.96942868	0.210405484	0.001162505	0.006919375
AT1G22740.1	17.52620884	17.64824522	17.28591691	17.37070443	17.18017141	16.73165049	16.45390078	16.90703148	16.85439361	17.13523833	0.585806425	0.001169168	0.006950841
AT3G11700.1	20.10341588	20.43508014	20.29398796	20.56418113	20.60072236	20.74593852	20.87761815	20.76471774	20.95100006	20.79551495	-0.42748039	0.001169902	0.006950841
AT1G01170.1;AT1G01170.2	19.50846216	19.58599311	19.23157277	19.47028352	19.13701614	19.09684124	18.95836013	18.95923788	18.73753784	18.62780103	0.510709915	0.001174672	0.006971285
AT4G19045.1;AT5G45550.1	16.84742443	16.86395635	16.94872083	16.88725632	16.60294818	17.04395645	17.15788966	17.18249135	17.39193161	17.17567624	-0.360327835	0.001176449	0.006971285
AT4G21105.1;AT4G21105.2;AT4G21105.3	18.06038457	18.09354136	18.12333839	18.60765902	18.39555924	17.68367316	17.49303451	18.0213921	17.52641518	17.48109778	0.61497397	0.001176517	0.006971285
AT1G76400.1	17.47691229	17.59851781	17.69767349	17.5120537	17.53399124	17.28693672	17.39209098	17.31599862	17.32869246	17.13568925	0.271948102	0.001179903	0.006980339
AT5G13640.1	18.83199064	18.72331097	18.71216088	18.82508611	18.70623631	18.47669479	18.40337824	18.64616139	18.22879521	18.40797722	0.327155612	0.001180987	0.006980339
AT5G54270.1	21.76115432	22.49754343	22.14092835	22.09060674	21.77960956	21.533151	21.31830779	21.51089839	21.52323841	21.42278033	0.592293296	0.001181223	0.006980339
AT2G30050.1	17.44150151	17.38340899	17.48962064	17.64861739	17.56963314	17.82790708	17.93027534	17.77572601	17.66925879	17.78365692	-0.290808495	0.001183498	0.006987514
AT1G17860.1	18.686374	18.55765067	18.5739208	18.62139371	18.50940003	18.74766196	18.7576602	18.88494557	18.80204614	18.79658784	-0.208032501	0.001187887	0.006994625
AT1G76730.1	18.96942587	19.09631366	19.00182874	19.08178768	19.03920288	19.22947367	19.34055862	19.25197931	19.23875458	19.15629791	-0.205701053	0.001187518	0.006994625
AT4G37510.1	18.85770769	18.93827017	19.12449242	18.94199324	18.8649025	18.72955436	18.62724531	18.70140461	18.67834568	18.46723935	0.304715341	0.001186587	0.006994625
AT5G67385.1;AT5G67385.2;AT5G67385.3;AT5G67385.4;AT5G67385.5	19.50102661	19.54479656	19.5721932	19.57414631	19.49672897	19.30092672	19.26580044	19.35492299	19.44977334	19.3267323	0.198147172	0.00119671	0.007040288
AT5G08050.1	22.11183739	22.22417365	22.26239082	22.40048027	22.40307341	21.80911652	21.99272955	22.07751009	21.97054197	21.9676604	0.316879403	0.001201129	0.007059982
AT1G13210.1	17.34897015	17.40331999	17.34977363	17.07357675	17.07470595	16.8577988	16.80463523	16.63168864	17.00451675	16.90235156	0.409871098	0.001203631	0.007068382
AT2G37860.3;AT2G37860.4	18.87258771	18.83694104	18.65778248	18.7628297	18.66285262	18.5605754	18.47190935	18.33220705	18.34826133	18.56609493	0.302789098	0.001207343	0.007083868
AT5G20290.1	23.71879205	23.70044099	23.81433877	23.61566915	23.66312113	23.50330605	23.53962079	23.51246175	23.49016683	23.40325029	0.212711276	0.001214151	0.007117476
AT1G55120.1;AT1G55120.2;AT1G55120.3;AT1G55120.4	15.89050417	15.98220037	16.02189305	15.92845592	15.40388414	16.60172727	16.42405636	16.33399214	16.37839647	16.20577225	-0.543401368	0.001224225	0.007170149
AT5G11720.1	19.55465255	19.80154733	19.93708354	19.68139456	19.74196725	19.93826155	20.03381012	20.16319758	20.18454124	20.11452777	-0.343538607	0.001229349	0.007193765
AT3G18165.1	17.04975285	16.79200225	16.44864225	16.76518248	17.27636071	17.57535458	17.3344828	17.52846937	17.49571452	17.43350394	-0.607116936	0.001230555	0.007194434
AT4G37760.1	16.6100011	16.97198131	16.86284315	16.88987229	17.08677896	16.56042539	16.59890303	16.52343025	16.43439692	16.46610833	0.367642576	0.001234034	0.007201992
AT5G42240.1	18.04236476	18.04719848	18.0960202	18.05215408	17.9596341	18.35177607	18.46018789	18.1385268	18.31620639	18.26998956	-0.267863018	0.001233283	0.007201992
AT1G62830.1	15.62426428	15.92825696	16.29820401	16.09726059	16.31075832	16.57685188	16.52025956	16.5803366	16.65540494	16.65201866	-0.545225495	0.001242388	0.007244334
AT5G24650.1	20.03437449	20.10194234	20.04169123	19.9399694	20.01721077	19.54175457	19.55287732	19.54920558	19.6400878	19.97449301	0.375353989	0.001253616	0.00730334
AT5G47200.1	19.4983058	19.97717929	20.00796348	19.9886098	20.00493639	20.49417002	20.4408489	20.20261171	20.58746073	20.29202275	-0.508023869	0.001255257	0.007306439
AT1G29850.1;AT1G29850.2	17.71615631	17.87820661	18.00831919	17.59608054	17.97205425	18.15637939	18.11125286	18.28134146	18.31211628	18.18673812	-0.375402244	0.001260736	0.007331855
AT3G23530.1	17.69056414	17.37358738	17.58822419	17.23213046	17.40399395	17.15346297	17.1512247	16.9223405	16.86482695	16.69204332	0.500920337	0.001299515	0.007550709
AT3G12740.1	18.70414681	18.51246271	18.83165362	18.84989984	18.876442	18.35508865	18.40628806	18.39964092	18.53207812	18.45267158	0.32576753	0.001300929	0.007551678
AT4G14680.1;AT4G14680.2	18.76450232	18.75157021	18.59670662	18.94866666	18.84747337	18.3540298	18.55685776	18.56351656	18.29616789	18.24959033	0.377751365	0.001301974	0.007551678
AT2G40610.1	20.29456017	20.23006267	20.62489717	19.91270664	20.43920593	20.98450608	21.01114125	20.86001091	21.06338191	20.5872318	-0.600967873	0.001305694	0.007566592
AT1G15410.1;AT1G15410.2	16.83227195	16.95437809	16.74891349	17.02363525	17.01781972	16.24416126	16.16768079	16.40958817	16.59236506	16.7217801	0.488288627	0.001310375	0.007587048
AT1G21720.1	19.7658251	19.81871323	19.75577756	19.46713983	19.66802105	20.01818931	20.20729083	19.86264038	20.27571532	20.15142787	-0.407957386	0.001320737	0.007640329
AT1G31070.2	18.37052565	18.30745877	18.22244588	18.15178459	18.33868416	18.50390336	18.52903777	18.54398713	18.49786353	18.43117519	-0.223013584	0.001332627	0.007688367
AT3G06850.1;AT3G06850.2	17.69541862	17.50056183	17.70457238	17.50380245	17.51109631	18.01906943	18.13243446	17.70173287	17.96248373	18.21914488	-0.423882755	0.001331772	0.007688367
AT3G10260.1;AT3G10260.2	17.61717328	17.67926016	18.1503423	17.77230169	17.75405889	17.34351539	17.52811831	17.22687312	17.32169033	17.07388005	0.495811824	0.001333708	0.007688367
AT5G10860.1	19.55699431	19.57121195	19.61735267	19.60453875	19.61194694	19.73927794	19.74227654	19.74861709	19.93345726	19.86263887	-0.212844616	0.001331349	0.007688367
AT3G52930.1	23.05003462	23.08950802	23.1883196	23.08169602	23.15209046	23.23036176	23.3000436	23.3006581	23.30642722	23.31518993	-0.178206378	0.001348748	0.007768272
AT5G59420.1	19.71127374	19.65739871	19.73062768	19.94150331	19.73475261	19.97962336	20.01926222	20.07277899	20.0880558	19.93010782	-0.262854427	0.001360681	0.007830155
AT1G05320.1;AT1G05320.2;AT1G05320.3;AT1G05320.4;AT1G05320.5;AT1G05320.6;AT1G05320.7;AT1G05320.8;AT1G05320.9	16.8914752	16.99911918	16.97397757	16.99015938	16.98382864	16.75537009	16.85469797	16.47318411	16.63018179	16.61354489	0.302316223	0.001363888	0.007841764
AT1G18270.1;AT1G18270.2	18.33629734	18.30416413	18.32626708	18.35818329	18.29140456	18.50417112	18.52618591	18.49528512	18.47827983	18.41446227	-0.160413574	0.001367718	0.007856927
AT2G27580.1;AT2G27580.2	15.15575113	15.16045842	15.27109457	14.91556198	15.35955054	14.81425199	14.52102374	14.83417968	NA	14.67859464	0.460470818	0.001378549	0.007905358
AT4G33625.1	18.38530632	18.1252722	18.13108827	18.19818602	18.15850121	17.77139275	17.87961914	17.80309053	17.73127262	18.08998833	0.344598132	0.001378017	0.007905358
AT4G34830.1	17.91183668	17.78136612	17.80405537	17.85291959	17.7301384	17.47797166	17.50427589	17.35661531	17.50213253	16.95046477	0.457771199	0.001383263	0.007925493
AT1G32990.1	23.30279286	23.26092183	23.38688921	23.41134237	23.40483597	23.11687537	23.15848087	23.12982383	23.17572192	23.22047339	0.193081371	0.00141154	0.008080486
AT1G50370.1	19.51969959	19.57127491	19.66296733	19.57215063	19.56947553	19.77558778	19.69479826	19.81804536	19.82490127	19.73041872	-0.189636677	0.001421047	0.008127847
AT5G47070.1	17.34732724	16.69054368	17.11903229	17.14706577	17.31431771	17.62737001	17.87281914	17.44680869	17.68370742	17.83439698	-0.569363111	0.001445933	0.008263014
AT5G41520.1	21.03260002	21.11574728	21.14540729	21.00712858	21.06886223	20.94092291	20.84108056	20.87947406	20.92815255	20.86983177	0.18205671	0.001449169	0.008274327
AT2G14260.2;AT2G14260.3	20.31051294	20.49187266	20.46112968	20.48497823	20.52740637	20.62716158	20.61452833	20.69170434	20.70249908	20.72889704	-0.217778096	0.001450817	0.008276565
AT3G19508.1	16.98628649	17.09583997	16.88581551	16.71814486	17.17037499	17.4080975	17.36367279	17.38475003	17.28795581	17.23302043	-0.364206949	0.001471815	0.00838909
AT5G39730.1	18.5556264	18.83459141	18.80624437	18.15036709	18.79631534	18.984577	19.1588833	19.32215482	19.27615849	19.36571371	-0.592868541	0.001482529	0.008442856
AT3G54840.1;AT3G54840.3	17.40333663	17.3039145	17.43654076	17.35120669	17.44265197	17.23933747	17.18113284	17.09175561	16.97965964	17.20256388	0.248640222	0.001501702	0.008544657
AT1G11790.1	16.70791179	16.65625725	16.78574619	16.91951513	16.77056066	17.23514477	17.1111051	16.99112321	17.0805261	16.92784739	-0.301151106	0.00150425	0.008551771
AT3G05970.1	18.92101861	18.83365604	18.72830585	18.77562314	18.72619487	19.03857878	19.07852611	19.12693381	18.91759061	19.0168654	-0.238739238	0.00150956	0.008574559
AT4G23150.1	NA	14.02170007	14.01608571	NA	NA	15.15008442	15.20339007	14.57417958	14.75078025	14.93209477	-0.903212926	0.001514841	0.008597149
AT1G61250.1;AT1G61250.2	19.86694232	19.93528593	20.01110711	20.10447846	20.13777417	20.20058974	20.22010432	20.32306136	20.30453181	20.28913183	-0.256366214	0.001525421	0.008649739
AT2G17380.1	18.68693475	18.93743992	18.97687733	18.80766308	18.97890035	19.13728637	19.18385342	19.07822118	19.17743657	19.16048944	-0.269894312	0.001527871	0.008656186
AT1G43580.1	17.11324363	16.68418701	16.9818794	17.13010798	17.29773129	16.51887441	16.60177079	16.64802046	16.53683152	16.69575844	0.44117874	0.001558258	0.008800852
AT1G75680.1	17.86686839	17.86602921	17.92666084	17.86630698	17.67301916	17.48041945	17.65655056	17.48275282	17.68550165	17.51757713	0.275216594	0.001556755	0.008800852
AT3G43300.2;AT3G43300.3	19.18143862	19.19735589	19.2377748	19.24860862	19.21553774	19.37266742	19.36828051	19.32739037	19.35681946	19.37368933	-0.143626282	0.001558889	0.008800852
AT3G50440.1	20.53312247	20.52967647	20.07917485	20.4012462	19.62978527	19.28657807	19.19520638	19.39658388	NA	19.61503148	0.861251102	0.001560084	0.008800852
AT5G35100.1;AT5G35100.3	20.04325429	20.06666997	20.17106438	19.94084407	20.06065372	20.2620696	20.26310182	20.2079223	20.26228758	20.33665692	-0.209910359	0.001559579	0.008800852
AT5G23540.1	20.86620584	20.92582967	20.88217136	21.03557639	21.06104283	21.14724717	21.15810793	21.1533838	21.15473778	21.17897966	-0.204326046	0.001577236	0.008882399
AT5G40190.1	17.41630274	17.22719286	17.32192809	17.23283311	17.57911702	17.53964351	17.71005304	17.71880041	17.78239039	17.66835872	-0.328374449	0.001576412	0.008882399
AT1G33040.1	18.04377493	17.78317731	18.03656536	18.13611499	18.12775256	18.35799865	18.23974768	18.28062127	18.49101144	18.44450942	-0.337300662	0.001580584	0.008891848
AT2G34310.1;AT2G34310.2;AT2G34310.3;AT2G34310.4;AT2G34310.5;AT2G34310.6;AT2G34310.7	18.50178666	18.37288631	18.34266502	18.33979347	18.37883671	18.10195516	18.21965067	18.06386375	17.82488418	18.15120983	0.314880915	0.001581613	0.008891848
AT1G53850.1;AT1G53850.2	20.91848186	20.98789544	20.76009454	20.97522804	20.90616396	21.10332623	21.05823753	21.23810497	21.21245957	21.14976076	-0.242805046	0.001590401	0.008933636
AT4G25960.1	16.98447409	16.92451098	17.17829526	17.06514262	16.9740112	16.84637186	16.4024875	16.682007	16.69509233	16.33642985	0.432809122	0.001595726	0.008955911
AT4G39960.1;AT4G39960.2	20.16392234	20.11942498	19.95733447	19.9642901	20.06597353	19.88317576	19.83634012	19.80937406	19.78934578	19.86579065	0.217383809	0.001604061	0.008995028
AT5G43750.1	16.97532181	16.78591218	17.08636432	16.46214277	16.53012434	16.32130277	15.86656175	16.19251437	15.43440344	16.11514934	0.781986752	0.001614186	0.009044106
AT4G29160.1;AT4G29160.2;AT4G29160.3	19.27908003	19.4602839	19.37624412	19.39102117	19.44918493	19.70344401	19.46530334	19.73466166	19.81401286	19.68754484	-0.289830513	0.001616148	0.009047409
AT1G70770.1;AT1G70770.2	19.88917269	19.97363852	20.01271728	19.96032158	19.96864148	19.78840451	19.622143	19.70508898	19.72942325	19.86420126	0.219046109	0.001618934	0.0090534
AT4G01040.1;AT4G01040.2	16.72308761	16.62929969	16.70159075	16.6494667	16.75343876	16.38640816	16.33161153	16.33099388	15.93198862	16.48121606	0.398933054	0.001619966	0.0090534
AT5G25230.1;AT5G25230.2	16.00820537	16.61210538	NA	16.01354731	16.1973127	16.8766848	17.04009704	17.07608488	NA	NA	-0.789829552	0.001624867	0.009073094
AT3G55270.1	15.61363122	15.70137957	15.78687454	15.74455269	16.2489523	16.57570616	16.35240902	16.17314032	16.36539291	16.87710436	-0.649672492	0.001636536	0.009130511
AT3G47430.1	17.55363679	17.58969503	17.71912808	17.63452038	17.66822713	17.45510242	17.51173721	17.33027793	17.37942068	17.2498264	0.247768554	0.001643288	0.009160428
AT1G64710.1	19.66780109	19.62348859	19.56330801	19.61579126	19.50690801	19.33829896	19.44274308	19.17369177	19.44284228	19.25875234	0.264193704	0.00164618	0.009168792
AT2G45000.1	16.18618583	16.23107114	16.48217298	15.85016486	16.09098075	16.44907608	16.76898548	16.81793298	16.65267695	16.5943698	-0.488493146	0.001663807	0.009258389
AT3G46280.1	16.98153384	16.37042519	16.42406621	17.41547771	17.08804285	17.54350766	17.85180393	17.84524501	17.52016593	17.69087101	-0.83440955	0.001665077	0.009258389
AT1G52570.1;AT1G52570.2;AT1G52570.3	19.53836515	18.91480263	19.22773109	19.33991958	19.05043325	18.6623172	18.52794274	18.56971471	18.83728607	18.88005579	0.518787037	0.001670852	0.009282668
AT1G50480.1	21.29404407	21.38132537	21.38885291	21.27039799	21.34990426	21.19651328	21.19474123	21.16186382	21.15267229	21.06945239	0.181856319	0.001675721	0.009301876
AT3G29034.1	15.64292603	14.95412359	14.42533394	15.05982607	15.2929291	13.64555712	13.91348784	14.26811796	14.25420929	NA	1.054684692	0.001682486	0.009329141
AT5G19940.1	20.81465756	20.88252962	20.90217194	20.77763257	20.91431213	20.67500598	20.68520733	20.60060441	20.69562592	20.72122271	0.182727494	0.001683465	0.009329141
AT1G07140.1	19.72960415	19.75144599	19.78920726	19.54645741	19.86067479	20.19695745	20.03164467	19.90898479	19.98377577	20.07023889	-0.302842395	0.001695378	0.009387263
AT5G05520.1	17.23392857	17.2036061	17.12536302	17.01395507	17.14669794	16.95016856	16.92946647	16.90724277	16.66009341	16.65182252	0.324951389	0.001702751	0.009420171
AT1G64065.1	15.1370872	14.65409335	15.25444184	NA	14.60902864	15.76756635	15.51005018	15.67100195	15.35226762	15.85031383	-0.716577228	0.00171158	0.009454125
AT5G50850.1	22.01238993	22.04171462	22.09122359	22.17116824	22.13350348	22.26222448	22.22155939	22.28492292	22.26959071	22.32410856	-0.182481239	0.001711758	0.009454125
AT2G17560.1;AT2G17560.2;AT2G17560.3	17.00574515	16.84479157	16.90239867	16.93163782	16.62286688	16.56391422	16.5008481	16.11164308	16.31283865	16.58674158	0.446290888	0.001729673	0.009506905
AT2G18700.1	17.32827171	16.8612081	16.99283878	17.00613977	16.78519701	17.57429786	17.63144708	17.78825314	17.29552682	17.31806612	-0.526787131	0.001727749	0.009506905
AT3G05560.1;AT3G05560.2;AT3G05560.3	22.58661809	22.54820857	22.44470555	22.45859385	22.44475609	22.38271373	22.30501633	22.21055542	22.29966919	22.2699074	0.203004014	0.00172848	0.009506905
AT4G33760.1	20.14289233	20.15202236	20.182615	20.21283357	20.12503755	19.97044016	20.03547571	20.0485188	19.99287473	19.90744964	0.172128353	0.001725703	0.009506905
AT5G23920.1	18.4343228	18.55586977	18.60739895	18.54864884	18.76981848	18.16461236	18.29147201	17.89889657	18.27270268	18.33566513	0.390542021	0.001729367	0.009506905
AT5G25100.1;AT5G25100.2	19.53996528	19.62963766	19.55874767	19.64444076	19.59768524	19.47282567	19.44417979	19.43562957	19.43331444	19.40632544	0.15564034	0.001729971	0.009506905
AT5G13510.1	21.71195007	21.72442392	21.74968696	21.75176387	21.78405888	21.59182637	21.55647425	21.50501096	21.6660029	21.51640122	0.177233601	0.001740403	0.009556265
AT4G18440.1	21.8114037	21.82992786	21.79168516	21.77277285	21.83514293	21.66143888	21.71016406	21.62082747	21.67150738	21.628288	0.149741344	0.001743805	0.00956697
AT1G28580.1;AT1G28580.2	16.73603191	16.85835746	16.99298258	17.06452175	17.25025215	17.66695904	17.44100701	17.61878696	17.45647474	17.17472092	-0.491160564	0.001746739	0.009567136
AT5G51570.1	17.83385984	17.74300014	17.67782973	17.70542315	17.68389242	17.55277415	17.56558557	17.47695974	17.55392173	17.35549735	0.227853347	0.001746003	0.009567136
AT4G04320.1	16.64526438	16.55878092	16.7149699	16.33846655	16.74199358	17.08916079	17.12568589	16.9420448	16.84541654	16.87690059	-0.375946655	0.001748226	0.009567325
AT1G05350.1	18.84423989	18.82120097	18.78233279	18.79433019	18.72686673	19.01493582	19.03836712	19.03856539	18.92768249	18.89451583	-0.189019211	0.001752455	0.009571036
AT1G15530.1	17.30630205	17.40054593	17.48293397	17.47349173	17.27055084	17.12925283	17.22099229	17.0754896	17.16979781	16.93881001	0.279896399	0.001752944	0.009571036
AT2G44120.1;AT2G44120.2	20.71737855	20.83688096	20.73475427	20.7908146	20.82073057	20.63102248	20.58578411	20.62689431	20.6473741	20.59203176	0.163490436	0.001753262	0.009571036
AT2G28290.1;AT2G28290.2;AT2G28290.3;AT2G28290.4;AT2G28290.5;AT2G28290.6	15.75302867	15.61229259	15.36521176	15.54788561	15.52301055	15.83614654	16.09519714	15.90430063	15.91047878	15.77367754	-0.343674288	0.001758516	0.009588013
AT4G38770.1	15.55829215	15.15035817	15.1446224	15.8307999	15.2968947	14.89844551	14.95578157	14.47039832	14.35256765	14.00001761	0.860751332	0.001759282	0.009588013
AT2G34560.1;AT2G34560.2	18.82860139	18.80991254	18.61176328	18.81690865	18.81851353	18.24905788	18.59093055	18.59837969	18.22145024	18.36015694	0.373144816	0.001761167	0.009590352
AT3G13070.1	18.14082478	18.06172452	18.06987978	17.96122358	18.2288046	17.93959643	17.88019932	17.77753145	17.62277396	17.67068391	0.31433444	0.001771408	0.009638158
AT1G79830.1;AT1G79830.2;AT1G79830.3;AT1G79830.4;AT1G79830.5	16.86130504	16.87735604	16.91739539	16.99845821	17.07329432	17.22268172	17.14724468	17.2813324	17.23287994	17.06908259	-0.245082466	0.001784469	0.009701208
AT1G23900.1;AT1G23900.2;AT1G23900.3	18.77564886	18.74113777	18.82279487	18.67685926	18.80356042	19.1216094	18.96743736	18.9911066	18.94237132	18.89113102	-0.218730904	0.001799361	0.009774103
AT4G27870.1;AT4G27870.2	16.88439712	17.26383769	17.32057141	17.25393979	17.50420605	17.02622083	16.69784993	16.6898888	16.5665937	16.38008221	0.573263314	0.001801948	0.009780097
AT4G28706.1;AT4G28706.2;AT4G28706.3;AT4G28706.4	19.24700728	19.24375974	19.3418402	19.11426087	19.29050265	19.52599291	19.62116116	19.34997227	19.52198567	19.49627646	-0.25560355	0.001804992	0.009788554
AT2G44490.1	19.60039389	19.60641967	19.60148064	19.60192128	19.5459995	19.4018649	19.42239333	19.45917544	19.33426674	19.18061821	0.231579273	0.00180937	0.009804224
AT1G69870.1	17.85671123	17.87835033	17.81671494	17.69240437	17.8474489	17.44718818	17.36580126	17.63197988	17.6740543	17.5564387	0.283233489	0.001813857	0.009820465
AT3G61430.1;AT3G61430.2	19.13990852	18.98321631	19.05682291	18.47985524	18.55518451	18.35013203	18.36096708	18.09501578	18.04015592	17.58847309	0.756048719	0.001844576	0.009978582
AT1G34570.1	16.47596612	16.20358889	16.18739074	17.03191654	16.23540472	15.65951934	15.27738548	15.78590707	NA	14.81866206	1.041484912	0.001852391	0.009996236
AT3G01340.1;AT3G01340.2	19.4904259	19.4162285	19.40820533	19.3181522	19.35177607	19.6711281	19.70877069	19.50445048	19.6898581	19.55711588	-0.229307052	0.001851343	0.009996236
AT5G19760.1	21.62804765	21.72940334	21.70755461	21.53320804	21.71908044	21.50572337	21.40678319	21.37819006	21.4871099	21.47642979	0.212611555	0.001850396	0.009996236
AT1G01980.1	19.46615017	19.55491668	19.5249166	19.6876371	19.4486245	19.91367833	20.20718357	20.08199827	19.82019766	19.68968239	-0.406099033	0.001869039	0.01006958
AT5G28740.1	17.43597947	17.89755597	17.7065837	17.67174146	17.37605754	18.12284821	18.2979238	18.0422258	17.87210971	18.07238386	-0.46391465	0.001867891	0.01006958
AT3G23600.1	20.76973778	20.93404067	20.75281346	20.69688265	20.88944603	21.09593008	20.9471375	21.03592536	21.04540906	21.13217336	-0.242730955	0.001876904	0.010103694
AT3G60820.1;AT3G60820.2;AT3G60820.3	20.55012674	20.3594965	20.39733412	20.49220527	20.42199494	20.60703225	20.66225634	20.68358921	20.58787272	20.64933162	-0.193784914	0.001895076	0.010184874
AT4G18590.1	16.49249634	16.6072465	16.6188013	16.49358811	16.4666644	16.27598442	16.13814578	15.88675637	16.40291046	16.10938178	0.373123565	0.001895041	0.010184874
AT5G57490.1	18.12873446	17.93119342	18.19961005	17.99009288	17.86958782	17.55605694	17.77748008	17.69258826	17.74390085	17.79361601	0.311115297	0.001909852	0.010255919
AT1G08640.1	19.45270576	19.46503025	19.4590153	19.26107798	19.34819432	19.30904774	18.99628314	18.99290792	19.05212223	18.80498492	0.366135532	0.001912998	0.010264448
AT5G65810.1	17.04927425	17.25966971	17.13002752	17.32024526	17.28961368	16.7320349	16.53620471	16.06520153	16.49637165	17.02309375	0.639184777	0.001920467	0.010296142
AT1G20630.1	19.67154107	19.67624119	19.85897659	19.84264345	19.74745709	20.03856003	19.87491383	20.04979538	20.03842606	19.96258257	-0.233483698	0.001952834	0.010457881
AT4G39460.1;AT4G39460.2;AT4G39460.3	18.8702744	18.88955447	18.86330608	18.74662585	18.98452137	18.67799829	18.58681047	18.48338282	18.6438421	18.72471368	0.247506961	0.001958571	0.010457881
AT5G03430.1	18.93409684	18.92876702	18.97285361	18.91301502	18.84413566	19.07846357	19.10851935	19.07318708	19.21905505	19.04967575	-0.187206529	0.001956734	0.010457881
AT5G41770.1	14.98340337	16.29123007	16.19041887	16.11466553	16.44416563	17.41017804	17.04184093	16.9928056	17.19741829	16.76223928	-1.076119735	0.001954641	0.010457881
AT5G46180.1	18.47833909	18.19133397	18.29440985	18.36925227	18.46835755	18.60737728	18.82173662	18.61907006	18.7427239	18.54407394	-0.306657811	0.00195703	0.010457881
AT1G67330.1	15.98965837	16.41110213	16.59146245	16.70586184	16.63627059	15.40906603	15.59440042	16.11225215	15.65539376	NA	0.774092984	0.00197572	0.010540905
AT1G30400.1;AT1G30400.2	18.3059415	18.25185221	18.31631689	18.2313712	18.26749538	18.05880563	17.77745439	18.05067238	18.10811603	18.05988837	0.263608077	0.001991558	0.010582563
AT2G33530.1	18.9041583	19.11912604	19.17131853	18.90612431	18.9866448	19.33553865	19.22658859	19.21682873	19.27794571	19.32933211	-0.25977236	0.001988793	0.010582563
AT3G56330.1	13.90110258	NA	NA	NA	13.58818758	14.76637879	14.73242185	14.32484154	14.67087197	14.30932713	-0.816123173	0.001989875	0.010582563
AT4G00100.1	22.78555623	22.8841202	22.9281164	22.85213818	22.75714256	22.6833986	22.67102571	22.63499933	22.69351971	22.61447441	0.181931164	0.001989335	0.010582563
AT4G23250.1;AT4G23250.2;AT4G23250.3	17.40275395	17.20916775	17.47703092	17.28791074	17.44471565	17.15267106	17.10714554	16.91818775	17.15083809	16.85793241	0.326960831	0.001990254	0.010582563
AT4G35790.1;AT4G35790.2	18.86206522	18.83875768	18.85502661	18.77761171	18.73906858	18.48820104	18.73021803	18.31382633	18.57635148	18.3886564	0.315055302	0.002005543	0.010648288
AT3G03570.1	17.48365048	17.38108663	17.47448231	17.43173427	17.1765238	17.63724043	17.70145538	17.74207255	17.59146391	17.61534226	-0.268019408	0.002007699	0.010651149
AT2G21340.1;AT2G21340.2	18.495816	18.71324554	18.5762186	18.447503	18.37587942	18.34788085	18.11321819	18.03835104	18.18981008	18.28132334	0.327615811	0.002015264	0.010679962
AT3G20720.1;AT3G20720.2	16.41716192	16.42475351	16.45964614	16.14413442	16.16566664	16.71996362	16.53870729	16.66512769	16.59038968	16.65262093	-0.311089321	0.0020178	0.010679962
AT3G57530.1;AT3G57530.2	18.06844242	18.00033017	18.09020548	18.2392722	18.09795495	17.77248856	17.58812169	17.84420924	17.62017686	17.98645871	0.336950033	0.002018817	0.010679962
AT3G63490.1	23.05047975	23.08878048	23.05823753	23.0236542	23.03892334	22.96961312	22.85334573	22.89696131	22.8888666	22.90016994	0.150223721	0.002021234	0.010679962
AT5G57700.1;AT5G57700.2;AT5G57700.3;AT5G57700.4;AT5G57700.5	18.3894927	18.48038394	18.42777933	18.4047258	18.47832724	18.70340683	18.66132927	18.71443336	18.66730562	18.4884835	-0.210849913	0.002020865	0.010679962
AT5G19540.1;AT5G19540.2	17.46732693	17.32927955	17.43533657	17.55853282	17.21871458	17.18145318	17.12047077	17.02637215	17.12034927	16.8203909	0.348030836	0.00203505	0.010744345
AT5G48790.1	18.97880541	18.99783277	19.01649819	19.00874319	18.90566611	18.76823926	18.49251434	18.85319989	18.76708524	18.62135794	0.281029802	0.0020579	0.010856285
AT5G20160.1;AT5G20160.2	17.94773395	18.00884439	18.22770524	18.01409132	18.03444435	18.25415669	18.3689753	18.18061336	18.42369043	18.41050104	-0.281023514	0.002068257	0.010902198
AT2G30490.1	19.5765803	19.7681197	19.63972225	19.61986174	19.62790609	19.45810217	19.44495218	19.50303569	19.41020289	19.26937784	0.229303861	0.002071862	0.01090888
AT5G67290.1	16.98874015	16.8531024	17.0204917	17.24514414	17.04894446	17.32510339	17.25381056	17.27928411	17.41688822	17.31779239	-0.287291164	0.002072836	0.01090888
AT3G04720.1	20.13454414	20.28292552	20.3458665	20.00575885	20.40668459	19.80308895	19.39994544	19.37422655	19.75744047	20.03593207	0.561029224	0.002078523	0.010930081
AT1G74050.1	22.23746615	22.39194943	22.37650592	22.39921846	22.41148461	22.11922548	22.14748009	22.11519482	22.19921822	22.24750571	0.197600048	0.002081781	0.010938479
AT5G10470.2	19.90418183	19.9721805	19.86854829	19.96366941	19.96136773	19.78030907	19.75800031	19.71858472	19.78905279	19.82289131	0.160221909	0.002085281	0.010948141
AT5G57120.1;AT5G57120.2	16.6985419	NA	16.39762116	16.58713729	16.56848018	NA	16.06725578	NA	NA	15.74814305	0.65524572	0.002088789	0.010957825
AT1G02930.1;AT1G02930.2	22.64000525	22.85327909	22.92550011	22.58609577	22.73379695	23.00961645	22.97357896	23.07828895	23.09627763	22.99541834	-0.282900633	0.002107425	0.011046797
AT2G20960.1;AT2G20960.2;AT2G20960.4	17.65035058	17.84289047	18.07855738	17.45663516	17.6891244	17.26893486	17.43265607	17.367756	17.00934752	17.16052144	0.495668421	0.002111779	0.01106082
AT5G50370.1	19.09012276	19.07635111	19.0517984	19.04620212	19.13772164	18.69595889	18.82771484	18.97772991	18.93557082	18.79345408	0.234353498	0.002118924	0.011089428
AT3G47470.1	23.08502535	22.62737981	22.84132632	23.15263207	22.60819706	22.30106576	22.4125962	22.53488275	22.28590788	22.42621714	0.47077817	0.002123376	0.011103911
AT5G62790.1	21.20864875	21.22614521	21.12012774	21.11913997	21.15332813	20.96840243	20.94735157	21.03957775	21.0338706	21.01445506	0.16474648	0.002128459	0.011121662
AT1G53730.1	18.04932212	18.03518572	18.08333908	17.9651135	18.05223901	17.80838606	17.82358493	17.95610953	17.88725632	17.79274582	0.183423353	0.002138277	0.011154414
AT3G03630.1	17.26351679	17.50351521	17.57365458	17.43626421	17.58295051	17.76452824	17.80699008	17.72811317	17.69096647	17.69196838	-0.264533004	0.002139806	0.011154414
AT5G60980.1;AT5G60980.2;AT5G60980.3;AT5G60980.4	19.40681951	19.36600198	19.4197586	19.51996636	19.49236568	19.52105212	19.68098956	19.73640854	19.67415088	19.64811353	-0.2111605	0.002139015	0.011154414
AT4G32640.1;AT4G32640.2	18.63923824	18.53253856	18.51231995	18.41266494	18.5673731	18.88115281	18.66976051	18.70428193	18.77116703	18.79318098	-0.231081692	0.00214309	0.011162702
AT2G15430.1	18.23797081	18.17962243	18.43836953	18.42244261	18.2224789	18.61476735	18.79789896	18.65398913	18.45311788	18.56369158	-0.316516121	0.002167889	0.01125628
AT2G47370.1	16.48214304	16.56902932	16.52049591	16.58928832	16.58036016	16.19601805	16.32435461	15.79757287	16.27194808	16.24515529	0.381253572	0.002167062	0.01125628
AT3G02090.1	20.59411134	20.5809265	20.5913105	20.64118565	20.63590938	20.35368313	20.39343236	20.52861817	20.43177915	20.46698455	0.173789202	0.002166775	0.01125628
AT5G43960.1;AT5G43960.2	19.61870453	19.59493869	19.62730588	19.6292481	19.70498601	19.85292568	19.79387474	19.85024331	19.87717477	19.70856023	-0.181519103	0.002164523	0.01125628
AT1G80030.1;AT1G80030.2;AT1G80030.3;AT1G80030.4	19.00611237	19.24427324	18.97944194	18.85443622	19.01903956	18.86399264	18.66634538	18.63265447	18.33624503	18.45725662	0.429361839	0.002179614	0.011308251
AT2G18690.1	18.36240619	18.61536023	18.68931213	17.90937748	17.9711562	19.4009232	19.22672733	18.54029834	19.40331791	19.22905818	-0.850542549	0.002190885	0.011357784
AT4G17300.1;AT4G17300.2	20.18659789	20.19748548	20.24924311	20.08490698	20.16338188	20.34769489	20.28614485	20.37054268	20.5103624	20.47764563	-0.222155023	0.002195426	0.011372373
AT4G33090.1	20.38799626	20.43505979	20.44668554	20.42499046	20.42674181	20.54245758	20.60973966	20.52250108	20.60639075	20.56262627	-0.144448297	0.002206099	0.011409724
AT5G52190.1	19.10965469	18.96716714	19.23521724	18.95752153	19.20907492	19.40299746	19.36657622	19.252446	19.46119964	19.55809368	-0.312535495	0.002205895	0.011409724
AT1G57590.1	16.79383189	15.91419591	16.6332223	16.6147961	16.17971669	15.77159263	15.92084828	15.30318497	15.83191088	15.60826926	0.739991373	0.002207893	0.011410045
AT1G09390.1	15.49909221	15.52095624	15.3431753	15.10357468	15.18679131	15.87945881	16.00034337	15.71694268	15.71731228	15.54175004	-0.440443487	0.00221799	0.011444275
AT3G25070.1;AT3G25070.2	18.41796374	17.93563124	18.01436924	18.09875177	18.25261	17.64138148	17.6770658	17.98900082	17.65893667	17.5822155	0.434145145	0.002217368	0.011444275
AT2G14170.1;AT2G14170.2	19.0580393	19.0289825	18.96724596	19.06601033	19.01325178	19.23223822	19.24664319	19.19913553	19.21628879	19.09640375	-0.171435919	0.002233216	0.011513817
AT3G23990.1	21.2896497	21.26624553	21.26448842	21.30262554	21.23456603	21.43344587	21.45883412	21.3960957	21.43218709	21.3628706	-0.145171631	0.002240543	0.011533546
AT4G04620.1;AT4G04620.2;AT4G04620.3;AT4G21980.1;AT4G21980.2	15.39014208	14.79332389	15.25131967	14.9888533	14.64702551	15.88344279	15.40377432	15.846389	16.31086303	16.84329543	-1.043420026	0.002239774	0.011533546
AT1G11720.1;AT1G11720.2	18.72265413	18.60722193	18.50223356	18.45510644	18.55756467	18.37709612	18.39509896	18.23957056	18.21533392	18.35794283	0.251947668	0.002251114	0.011569884
AT2G19570.1	18.02917937	17.72079868	17.90612725	17.91573352	17.86044443	17.98094841	18.2874193	18.20427979	18.21907396	18.21130372	-0.294148384	0.002249399	0.011569884
AT1G06410.1;AT1G06410.2;AT1G06410.3	19.42963558	19.47127234	19.42948439	19.3293781	19.43088944	19.65419547	19.57244118	19.54671363	19.63419952	19.54650075	-0.17267814	0.002267251	0.01164374
AT3G13670.1	15.85383585	15.86062145	16.20723553	NA	16.07512604	15.31829919	15.61198151	15.74619151	15.30430141	15.56757587	0.48953482	0.002273999	0.011669298
AT4G01320.1;AT4G01320.2;AT4G01320.3	17.89001484	17.8699432	17.98396777	17.83623532	18.06198815	17.26636564	17.03766491	17.59957147	17.75218461	17.46985641	0.503301242	0.002278047	0.011680973
AT5G42130.1	19.3940251	19.21650905	19.34452998	19.18797542	19.25068934	19.03315142	19.09993333	18.73923673	18.86994922	19.0701026	0.316271119	0.002283176	0.011698169
AT2G36870.1	17.08256489	17.54063511	17.39026134	17.17940375	17.22334185	17.1027344	16.93544133	16.80231441	16.64179775	16.70011455	0.446760897	0.002288427	0.011706867
AT4G19100.1;AT4G19100.2	20.09860529	20.05251764	20.0681406	20.13258759	19.6631359	19.50494503	19.32496061	19.58709443	19.34128426	18.59781979	0.731776579	0.002287282	0.011706867
AT1G10130.1	16.05166566	16.26988276	16.30591389	15.96763606	15.75994538	16.65484577	NA	16.40171452	16.54915293	16.75930306	-0.520245321	0.002295655	0.011723882
AT5G46800.1;AT5G46800.2;AT5G46800.3	21.84671082	21.83026838	21.97623546	21.94784736	21.94283161	21.72714436	21.6915297	21.73533703	21.74000305	21.78430655	0.173114589	0.002295169	0.011723882
AT5G64400.1	16.54715512	16.63884597	16.69314661	16.70067	16.33248242	16.9058218	16.98605311	16.77325513	17.0533532	16.8589159	-0.333019806	0.002297091	0.011723882
AT2G18740.1	18.38630458	18.4386741	18.29731485	18.27790032	18.37980562	18.63814244	18.79547531	18.60199199	18.61616112	18.44531397	-0.263417072	0.00231284	0.011795124
AT2G47840.1	20.00696428	19.95038788	19.902381	20.01425754	19.75540596	19.75483695	19.56352029	19.48531833	19.60783598	19.76023264	0.291530493	0.002317142	0.011807928
AT3G07690.1;AT3G07690.2	15.31989082	15.64467311	15.17815129	15.49452749	15.66338576	15.76701797	15.93835058	15.83337686	15.96832705	15.77738889	-0.396766576	0.002319411	0.011810355
AT2G14120.1;AT2G14120.3	18.7477013	18.81658371	18.70721082	18.79148724	18.79053305	18.94721457	18.97570246	19.01978888	18.8625284	18.91330142	-0.173003921	0.002333733	0.011874106
AT5G35170.1;AT5G35170.2	21.43831267	21.53484239	21.4489249	21.4985152	21.3882696	21.28517416	21.33948143	21.25012837	21.2910054	21.3215373	0.164307622	0.002350705	0.011950929
AT5G67510.1	17.61695081	17.72991942	17.55591469	17.54014318	17.62699232	17.23299233	17.345102	17.28303408	17.46356428	17.48662294	0.251720957	0.002352459	0.011950929
AT4G33630.1;AT4G33630.2;AT4G33630.3	15.55096918	15.62439281	15.70163948	15.80454701	15.53810707	15.22075996	15.47451083	15.4248519	15.22725116	15.02270591	0.369915157	0.002360391	0.011981983
AT4G24820.1;AT4G24820.2	20.10051862	20.02870738	20.04537573	20.01478875	20.04316082	20.22776164	20.13022616	20.19389348	20.19648927	20.23946334	-0.151056517	0.002366625	0.011997502
AT4G27585.1	18.77808676	18.6860046	18.88131415	18.80615625	18.71985002	18.58608477	18.45717645	18.61003716	18.59953152	18.35956942	0.251802491	0.002367089	0.011997502
AT1G53645.1	15.9565985	16.0340832	15.98801004	16.38046952	16.21174954	15.85654468	15.84610738	15.70880908	15.69589434	15.52385289	0.387940486	0.002373936	0.012022953
AT1G78060.1	19.7940398	19.69460614	19.7965118	19.69098862	19.77847021	20.00752556	19.96311904	19.89007572	19.90713273	19.87122996	-0.176893285	0.002378591	0.012037277
AT1G60170.1	16.95293458	16.84760794	16.98634205	16.76358845	17.03161506	17.14104938	17.06498479	17.21777788	17.16567253	17.17027718	-0.235534736	0.002384972	0.012060306
AT2G41790.1	19.68770202	19.82606585	19.81734595	19.72878247	19.76524562	19.9606044	19.86281138	20.00530656	19.97944194	19.91981479	-0.18056743	0.002401444	0.012125063
AT3G18830.1	16.38323346	16.3115337	16.26210035	16.74810111	16.18149782	NA	15.29523801	NA	NA	NA	1.082055276	0.002401458	0.012125063
AT5G15020.1;AT5G15020.2	15.64170463	15.52614463	15.28212556	15.59492521	15.42275795	15.37028214	14.48900748	14.61562964	15.00778066	14.85428889	0.626133836	0.002406501	0.012141221
AT1G61870.1	16.62776185	17.0469428	17.01509921	16.8889929	16.98973819	17.20912015	17.27566986	17.24825189	17.43048522	17.15203721	-0.349405875	0.002412188	0.012160603
AT1G30380.1	23.99279177	24.27654616	24.73567377	24.57499766	24.18353756	23.91774283	23.66257798	23.79787324	23.95697837	23.6337939	0.558916118	0.002428611	0.012234037
AT4G38220.1;AT4G38220.2	20.98287106	20.89239903	20.90492269	20.98005588	20.83059722	20.76054129	20.7551223	20.72609673	20.76182389	20.76969743	0.163512847	0.002438295	0.012273435
AT1G48240.2	14.08651775	14.47077325	14.89527706	14.95119363	14.7859275	13.06624227	NA	NA	13.66382492	NA	1.272904246	0.002441652	0.012280949
AT2G25280.1	18.86037775	18.74179942	19.06852639	18.90862424	18.91782949	19.19874717	19.1920351	19.01452453	19.24683336	19.19769184	-0.270534943	0.002461495	0.012361882
AT5G62690.1;AT5G62700.1	22.8473992	22.90570871	22.91099216	22.87468349	22.90705752	22.72088049	22.80008743	22.73703851	22.74603081	22.64236068	0.15988863	0.002460192	0.012361882
AT4G14350.1;AT4G14350.2;AT4G14350.3;AT4G14350.4	14.49921058	14.3462644	NA	14.41308576	NA	15.2484576	14.96751898	14.67801687	15.29612756	14.96642885	-0.611789724	0.002470776	0.01239904
AT5G04550.1;AT5G04550.2	15.75568304	15.94628263	15.73754312	15.40907266	16.01526476	16.30878518	16.03200051	16.2716764	16.24925051	16.20369594	-0.440312465	0.002480024	0.012435978
AT3G02710.1	15.72381291	15.14558591	15.45508637	15.65317817	15.73916881	15.90872567	15.96469509	16.11591946	15.98014627	15.96069885	-0.442670635	0.002488828	0.012470637
AT4G26500.1	18.84856182	18.84953033	18.89303188	18.90738655	18.91995151	19.02770896	19.01232991	18.99606518	19.01544772	19.05438174	-0.137494285	0.00252981	0.012666353
AT4G32960.1	16.8709065	16.95894913	16.97027444	16.96075993	16.82188607	17.07855738	17.02481502	17.1125515	17.14221677	17.20412214	-0.195897353	0.002537205	0.012693732
AT1G15690.1	22.86186688	22.97275722	23.07285257	22.83933221	23.04421533	22.74843037	22.74700464	22.58543113	22.78295583	22.70854002	0.243732444	0.00254305	0.01271332
AT5G65720.1;AT5G65720.3	18.22824093	18.3958688	18.43716687	18.17488181	18.16066423	18.68595671	18.62281327	18.47581654	18.63194436	18.45148884	-0.294239416	0.002545186	0.012714353
AT1G15130.1	18.74810111	18.77642339	18.6956633	18.57037458	18.62611897	19.05424394	18.95991423	18.93591607	18.79160489	18.88468031	-0.241935618	0.002550195	0.012729722
AT3G54670.1	16.34287853	16.24931719	16.57442796	16.4320639	16.42248367	16.85213933	16.66713927	16.82582835	16.61121216	16.58614489	-0.304258548	0.002560434	0.01277116
AT1G27090.1	19.01444825	18.98738338	19.05101506	18.92130052	19.03267266	19.15067698	19.22574641	19.13991851	19.11488865	19.25753747	-0.176389631	0.002574878	0.01283349
AT2G31510.1;AT2G31510.2;AT2G31510.3	16.80082408	16.8783623	16.89050179	16.92447619	16.65093954	16.34995327	16.31322672	16.49781442	16.51469865	16.73805267	0.346271635	0.002591612	0.012907131
AT4G35470.1;AT4G35470.2	18.7573835	18.90379066	18.69602683	18.65265944	18.79125511	18.52859146	18.63224265	18.37766808	18.54215147	18.47554741	0.248982894	0.002595928	0.012918862
AT5G47540.1	17.43635369	17.39757437	17.55641624	17.46298946	17.42745199	17.22420899	17.21265787	17.36912019	17.29511422	17.24358311	0.187220275	0.002617051	0.013014149
AT3G07570.1	15.71049974	16.32210596	16.49480247	16.14626835	16.20803427	16.4749322	16.78822128	16.70459265	16.76162914	16.91493398	-0.552519693	0.002632274	0.013078974
AT5G44720.1	19.22421134	19.14386148	19.08404537	19.12380567	19.09540475	18.9594077	18.95571233	19.0136171	18.92038484	18.77449753	0.209541819	0.002634057	0.013078974
AT3G06860.1	19.86733304	19.94566673	19.98360879	20.04040746	20.06490851	20.1068185	20.20475023	20.13043985	20.28857999	20.23548372	-0.212829553	0.002640846	0.013102813
AT2G30260.1	17.13648052	16.9387411	16.41269553	16.76413295	17.19665975	17.48670149	17.5065013	17.2061177	17.56036269	17.75010504	-0.61221567	0.002647923	0.013128037
AT3G13300.1;AT3G13300.2	19.67789166	19.66367797	19.64645851	19.60462924	19.65332094	19.84077639	19.80819592	19.77270762	19.76336962	19.76136781	-0.140087809	0.002650233	0.013129613
AT1G11910.1;AT1G11910.2	20.25884203	20.07977382	20.11697845	20.2815339	20.19599691	20.43390936	20.28788144	20.3890578	20.52984801	20.50117632	-0.24174956	0.002654177	0.013139273
AT1G56450.1	21.368418	21.26915979	21.27779932	21.11691502	21.34653213	21.45890419	21.43184035	21.51628098	21.58748363	21.69108663	-0.261354304	0.00266165	0.013166377
AT5G23890.1;AT5G23890.2	18.99928713	18.89272364	18.91335694	19.02007656	18.9893446	18.66959444	18.7343127	18.78322528	18.66838989	18.89314152	0.213225009	0.002666783	0.013181868
AT1G55850.1	16.98371732	17.15667565	17.16585896	17.43965235	17.2436017	16.7981047	16.61052025	16.77155395	17.07854696	16.63914283	0.418327458	0.002669528	0.013185546
AT5G17770.1	19.84551455	19.71796252	19.87158493	19.40943859	19.79475535	19.38892541	19.47752903	19.24349246	19.33649784	19.41813262	0.354935718	0.00267309	0.013193249
AT1G49340.1;AT1G49340.2;AT1G49340.3;AT1G49340.4	16.70330881	16.63153234	16.81513308	16.85374815	16.72603185	16.3542821	16.50105188	16.64657277	16.42443204	16.51666956	0.257349174	0.002679656	0.013215761
AT1G75280.1	20.15636211	20.21204984	20.30512213	20.32401789	20.27006715	19.99563743	20.02391134	20.10365919	20.0805287	20.12996214	0.186784064	0.002692051	0.013260426
AT3G08710.1;AT3G08710.2;AT3G08710.3	16.22013834	15.99858382	16.24172625	16.41275011	15.6786634	15.02148754	14.56143116	15.88872898	15.39360832	14.59288913	1.018743359	0.002692738	0.013260426
AT5G65750.1	17.78890946	17.7332206	17.76078491	17.54532651	17.58501387	18.03373486	17.93756923	17.9352111	18.06890421	17.79981914	-0.272396638	0.002696643	0.013269738
AT2G43020.1	17.13822179	16.76229119	17.0312812	17.19565095	16.93386351	16.5525085	16.75656935	16.68381705	16.60518433	16.77293309	0.338059265	0.002718095	0.013365319
AT1G25260.1	16.73830341	16.259655	16.64471535	16.42278751	NA	15.47919291	15.59820956	NA	14.41208022	NA	1.353204422	0.002723195	0.013380411
AT1G07750.1	18.93397298	18.71617976	18.8184792	18.96601251	18.72962074	19.14720244	19.2568859	19.02746599	19.06080146	19.02635864	-0.270889849	0.002726655	0.013383419
AT5G20080.1	19.98110176	20.03995251	20.00779928	20.01140745	19.95276399	20.16698929	20.16259539	20.10151922	20.18386311	20.10354395	-0.145097193	0.002727869	0.013383419
AT1G19770.1	17.03559384	16.71679267	16.91642766	16.85240759	16.42415152	16.12183297	16.5719659	15.84625187	15.89596572	16.35316578	0.631238207	0.00273218	0.013394595
AT3G60415.1	18.05990949	17.83493392	17.73221381	17.67994736	17.77571958	18.1903745	18.17384302	18.08969357	18.03096343	18.04698009	-0.289826091	0.002740606	0.013415937
AT5G01220.1	19.33767634	19.3324409	19.25880294	19.33433658	19.34774246	19.09655045	19.20898684	19.06520048	19.15934168	19.21992949	0.172198057	0.002739037	0.013415937
AT5G53530.1	18.83895767	18.81071283	18.90304039	18.70554802	18.83232759	19.21571784	19.01866203	19.09834828	19.0340359	18.92397737	-0.240030982	0.002745077	0.013427848
AT4G10840.1	19.44092795	19.41318371	19.42449233	19.43906995	19.46575371	19.2991208	19.30382087	19.35720404	19.2534505	19.21908578	0.150149132	0.002748008	0.013432214
AT5G51720.1	19.08855793	19.05932069	18.95679869	18.86874721	18.92195132	18.68538872	18.83001068	18.73302194	18.4229394	18.6830083	0.308201361	0.002752415	0.013443781
AT1G59900.1	20.64503565	20.6217085	20.57847773	20.6764702	20.6351743	20.73438217	20.80744297	20.78386311	20.75269914	20.78111954	-0.140528111	0.002769922	0.013519269
AT5G19440.1	20.54198517	20.41461298	20.38065975	20.44492793	20.49458999	20.65985482	20.73864317	20.6566902	20.57725178	20.58888845	-0.188910522	0.002772488	0.013521778
AT2G20010.2	16.80803404	16.84457092	17.14837727	16.80135471	16.84250995	17.14746332	17.22970132	17.19972027	17.31137582	17.06460595	-0.301603954	0.002781335	0.013554893
AT4G29010.1	19.59963322	19.71841916	19.81047436	19.66897498	19.73235791	19.88320411	19.87138038	19.85905851	19.94146032	19.87742045	-0.180532827	0.00279252	0.013589301
AT4G35250.1	21.95799684	22.1237943	22.04372154	21.92751974	22.04090238	21.85051574	21.80961507	21.84873678	21.86613413	21.8398358	0.175819457	0.002791095	0.013589301
AT4G17720.1	18.98890654	18.85952872	18.78981062	19.05994644	19.01957444	19.16114173	19.19185443	19.31191236	19.18242103	19.11160947	-0.248234449	0.002797963	0.013596964
AT4G31990.1;AT4G31990.2;AT4G31990.3;AT4G31990.4	21.96437824	22.06207777	22.07181716	21.90966167	22.08939487	22.20690644	22.20278506	22.16255237	22.21926544	22.18909219	-0.176654358	0.002798222	0.013596964
AT1G53310.1;AT1G53310.2;AT1G53310.3	21.1853582	21.21378298	21.21305318	21.16187612	21.11347893	21.35347316	21.33254361	21.42109609	21.31461201	21.27520948	-0.161876986	0.002809265	0.013615002
AT1G62330.1	15.18603684	15.61225803	15.39469714	15.12157399	15.34733416	14.98770812	14.11671758	14.07959312	NA	NA	0.937707091	0.002808007	0.013615002
AT2G20530.1;AT2G20530.2	17.51946733	17.74611407	17.80391668	17.71105524	17.83682703	17.54855854	17.47035701	17.13397501	17.32967373	17.41616251	0.34373071	0.002807077	0.013615002
AT3G52760.1	18.19513187	18.3257095	18.48192948	18.70179039	18.60459666	18.05344866	18.18553364	18.11814012	18.11095222	18.0321749	0.361781671	0.002810199	0.013615002
AT1G79260.1;AT1G79260.2	18.17364298	18.20496749	18.00425888	18.02043744	18.11964534	18.57422024	18.33914539	18.38906831	18.20454249	18.45456839	-0.287718539	0.002813325	0.01362013
AT2G30880.1	17.66425282	17.26351679	17.44495016	17.7703929	17.79754754	17.95780489	18.06920324	17.96454394	17.95550234	17.95457689	-0.392194216	0.002818251	0.013626153
AT5G24810.1;AT5G24810.2	16.21743332	15.95386678	16.36955475	16.37554518	16.10846116	16.64000481	16.35706053	16.61213418	16.60526247	16.63366222	-0.364652604	0.002818705	0.013626153
AT2G30390.1;AT2G30390.2	18.86008974	18.92008821	19.13215076	18.88495153	18.87464822	18.64547198	18.56043733	18.77931539	18.65918412	18.74480756	0.256542416	0.002822571	0.013634841
AT1G62810.1	16.0947004	15.88379835	15.94770085	15.64628587	16.23228413	16.59645913	16.73355824	16.28710993	16.54215979	16.20738044	-0.512379585	0.002831553	0.013668208
AT3G21230.1	17.86115356	17.88576786	17.91636934	17.70887507	17.77449753	17.55458136	17.58951949	17.57871911	17.75104711	17.52656801	0.22924566	0.002834113	0.01367055
AT2G41950.1	19.29277097	19.32514951	19.4604039	19.36160543	19.5226639	19.54826126	19.58214198	19.58281272	19.67233728	19.74701776	-0.233995458	0.002837841	0.013678517
AT5G15650.1	21.42512368	21.62883976	21.59236031	21.43975887	21.35586186	21.85998059	21.7244031	21.7080474	21.83679237	21.64051503	-0.265558803	0.002841183	0.013684618
AT3G60440.1	19.60067337	19.62758732	19.68677578	19.66714967	19.59815248	19.80607756	19.9354586	19.70816278	19.85320141	19.81888327	-0.188289	0.002844781	0.013691937
AT1G21380.1	18.52820226	18.38985397	18.3850577	18.53088255	18.63044489	18.66458964	18.68768665	18.82712248	18.82186739	19.04282963	-0.315930879	0.002849983	0.013706963
AT5G66760.1	19.87326086	19.80709073	19.80838134	19.87153229	19.76102849	20.03720642	19.99308212	19.96276612	19.97220855	19.9304717	-0.154888241	0.002870804	0.01379703
AT4G12290.1;AT4G12290.2	18.57380619	18.64262994	18.62835654	18.35884004	18.70818804	18.83966821	18.88861841	18.82775205	18.8425744	18.775337	-0.252425863	0.00288167	0.013837454
AT5G51830.1;AT5G51830.2	18.86962698	18.85491707	18.77428518	18.84207714	18.75801496	18.98011447	19.03909576	18.91993987	18.97202059	19.11096242	-0.184642357	0.002883415	0.013837454
AT2G22990.1;AT2G22990.2;AT2G22990.6	19.36427147	19.57012994	19.34588165	19.43316159	19.57721121	19.7063122	19.61110767	19.64987539	19.73044692	19.74673408	-0.230764078	0.002886447	0.01383833
AT5G50870.1	16.30892024	16.68077157	16.37131892	15.90559854	16.52316068	16.75749419	16.90564555	16.74126947	17.01300637	16.94235414	-0.513999951	0.002887798	0.01383833
AT4G32180.1	18.44241709	18.43006046	18.3428603	18.37331124	18.4035322	18.60423106	18.63732181	18.60191221	18.52584957	18.47791239	-0.17100915	0.002893771	0.013856872
AT3G10940.1	19.45222314	19.36938435	19.19587679	19.28976676	19.27776187	19.1242526	19.18680582	19.09673831	18.9740196	19.00804557	0.2390302	0.002904459	0.013897954
AT3G16100.1	18.47218312	18.44644929	18.31635667	18.12809001	18.31731986	18.15235912	17.97075751	18.13097269	18.03400902	17.91461871	0.29553638	0.002927393	0.013997528
AT4G35800.1;AT4G35800.2	17.8252321	17.89831205	18.0037869	17.99496106	18.01741741	18.27433265	18.03269149	18.15599911	18.2700991	18.38038496	-0.274759557	0.002977307	0.014225869
AT3G63520.1	20.17795233	20.35937853	20.29230366	20.2561027	20.30983602	20.13278838	20.12837702	20.05852821	20.14402585	20.08149124	0.170072507	0.002988442	0.014268728
AT1G08370.1	17.85980774	17.62805388	17.7387586	17.63487485	17.65763247	17.97411766	17.99248477	17.92988829	17.87960718	17.83857611	-0.219109294	0.003039156	0.014500361
AT5G60640.1	20.20427262	20.2511865	20.23460696	20.24396655	20.22498614	20.37693508	20.41099575	20.42708978	20.38790163	20.29153946	-0.147088584	0.003056401	0.014572089
AT1G51800.1	16.96659557	17.08008884	17.00277107	17.12936352	16.87690059	17.43992825	17.15881675	17.18104546	17.28880301	17.45479729	-0.293534234	0.003075183	0.014651035
AT1G79600.1	19.51701189	19.59088853	19.56460168	19.61955909	19.59979301	19.37915623	19.43109559	19.45709426	19.42116288	19.47603417	0.145462211	0.003085185	0.014687075
AT4G26080.1	15.45938679	15.85777694	15.59454622	15.18337951	15.57164896	16.36129957	15.914962	NA	16.99287197	16.26209485	-0.849459414	0.003087206	0.014687075
AT3G51130.1	16.70039908	16.65229882	16.23005047	16.67699007	16.49026488	16.95530935	16.95313926	17.02590735	16.8648753	16.77500577	-0.364846744	0.003099479	0.014724202
AT5G04230.1;AT5G04230.2	18.44691367	18.3962912	18.56451423	18.54875043	18.59968406	18.33125812	18.34522764	18.28026783	18.36889007	18.28530287	0.18904141	0.003097889	0.014724202
AT1G09870.1	18.29347165	18.40434745	18.4199972	18.44918089	18.4203139	18.59980754	18.49187266	18.5759565	18.56730625	18.68555983	-0.186638336	0.003113211	0.014768139
AT3G59760.1;AT3G59760.3	18.49102318	18.61344777	18.49647933	18.40070019	18.45290078	18.77215668	18.63101715	18.69549339	18.74124313	18.617758	-0.20062342	0.003113003	0.014768139
AT4G33470.1	18.42843378	18.38515463	18.24966903	18.42660874	18.4229394	18.70580785	18.57618538	18.48153537	18.58143599	18.62428499	-0.211288799	0.003120571	0.014792406
AT5G61970.1	18.8207773	18.86998837	18.82290998	18.79333341	18.86573931	18.6383546	18.73681149	18.66396456	18.73922024	18.62978705	0.152922088	0.003124897	0.014802263
AT1G17100.1	20.52709133	20.58659976	20.63523631	20.52806487	20.50969576	20.73215583	20.69710332	20.81858686	20.77881989	20.64831369	-0.177658309	0.00314424	0.014883188
AT2G19950.1;AT2G19950.2	15.89156538	15.12848577	15.27336217	15.09834056	15.22086574	14.80521485	14.47099562	14.60232771	14.95245006	14.77670033	0.600986215	0.003162351	0.014958171
AT1G15860.1;AT1G15860.2;AT1G15860.3	17.01373703	17.24278335	17.20554509	17.42854011	17.25163959	17.49954228	17.5988885	17.38456455	17.64646027	17.53181548	-0.303805184	0.003169184	0.014979735
AT2G01820.1	19.41580984	19.76757185	19.14231401	19.73531802	19.90370094	20.69330488	20.15408877	19.92445154	20.15220808	20.51957675	-0.695783071	0.003206976	0.015136653
AT2G45180.1	19.88760291	19.42178132	19.78334039	19.42186759	19.3048192	19.8692444	19.94767974	20.00556699	20.27714662	20.26445405	-0.508936077	0.003205112	0.015136653
AT5G18520.1	18.96251762	18.77047033	19.40474243	19.12765182	19.14640708	18.09299968	18.3122271	18.74849425	18.7811932	17.94944488	0.705486035	0.003211118	0.015145352
AT2G31960.1;AT2G31960.2;AT2G31960.3;AT2G31960.4;AT2G31960.5	15.98290225	16.46989456	15.87211934	15.97937607	16.14116317	15.77552541	15.76858754	15.69035271	15.44823248	15.44954848	0.462641752	0.003221964	0.015185636
AT4G13360.1	19.59757249	19.6964582	19.64587124	19.70393736	19.64100391	19.86937094	19.93410548	19.85216981	19.79180517	19.73648286	-0.179818211	0.003227266	0.015199753
AT3G07110.1;AT3G07110.2	21.61173087	21.62839926	21.60143439	21.5084873	21.63752878	21.42972751	21.46630752	21.33322634	21.48320763	21.43165164	0.168691993	0.003233534	0.015218396
AT4G12130.1	16.33967606	16.57649468	16.60207683	16.38482253	16.34932788	16.6884962	16.73001896	16.84255905	16.95213833	16.60712077	-0.313587067	0.003238804	0.015232321
AT2G04520.1	20.83398951	20.7177718	20.69348355	20.74289984	20.75614907	20.63706881	20.53029583	20.63980879	20.54042511	20.57175449	0.164988148	0.003244264	0.015247117
AT4G19390.1	15.20971608	15.51895123	15.50981211	15.12320803	15.32246689	15.2090154	14.31933342	NA	14.259655	14.03560673	0.880928228	0.003249513	0.015260901
AT5G66410.1	16.8571184	16.63927004	16.35017952	16.61472422	16.64102155	16.04752229	16.27203194	16.07442582	15.97013286	16.49326442	0.448987283	0.00326873	0.015340213
AT4G26480.1;AT4G26480.3	17.20741476	17.14016074	16.94553528	17.31923991	17.22271001	17.00834108	16.84796266	16.73781508	16.81685866	16.93977432	0.296861781	0.003272503	0.015346991
AT5G11170.1;AT5G11200.1	20.7160223	20.87154733	20.89906922	20.69622046	20.84004334	21.03920958	20.9098594	21.02808007	21.11475651	21.02075483	-0.217951548	0.00328196	0.015380396
AT4G36390.1	15.6470733	15.43186972	15.90515428	16.01471793	NA	15.32420516	14.79038414	15.06323496	15.38356593	15.15963092	0.605499587	0.003291049	0.015412029
AT4G12650.1	19.32924888	19.40215437	19.66021182	19.51168703	19.38142677	18.97957871	19.17758256	19.2294901	19.16172239	19.27116663	0.2930377	0.003311411	0.01549637
AT3G15260.1;AT3G15260.2	18.2050582	18.24377368	18.17170946	18.24654114	18.11914884	18.45794592	18.35002409	18.45343543	18.26172307	18.49073338	-0.205526116	0.003329474	0.015559053
AT3G54200.1	16.87390065	16.90122046	17.23901108	16.99746619	16.59911813	17.51087232	17.78770492	17.1949588	17.44159876	17.27796841	-0.520477338	0.003329529	0.015559053
AT1G44446.1	17.35985249	17.4065289	17.72474698	17.74097972	17.73140522	17.1410394	17.1874584	17.21871458	17.35422355	17.31593673	0.349228129	0.003334603	0.015571722
AT1G22410.1	19.32275998	19.28992432	19.37873513	19.39570984	19.46218472	19.48495267	19.53448148	19.55961982	19.57484295	19.52099842	-0.16511627	0.003351886	0.015641342
AT4G14160.1;AT4G14160.2	19.76453957	19.70029069	19.6956548	19.77954464	19.7040877	19.89107909	19.89375183	19.82471485	19.88239528	19.85069047	-0.139702821	0.003354312	0.015641585
AT3G28710.1	20.21111118	20.25987656	20.25028454	20.07358983	20.18088041	20.11340898	19.98598643	19.99959269	19.95802871	19.95617194	0.192510753	0.003380465	0.015752392
AT4G26780.1	18.75876974	18.71953589	18.60930501	18.75332449	18.62747689	18.55039358	18.56476726	18.52371126	18.44563325	18.5084254	0.175096254	0.003385313	0.015763835
AT5G35160.1;AT5G35160.2;AT5G35160.3;AT5G35160.4	18.33247805	18.23894113	18.25477029	18.10891236	18.03628095	17.98928361	18.02871008	17.94272067	17.80653074	17.71823184	0.29718117	0.003437332	0.01599476
AT5G36700.1;AT5G36700.2;AT5G36700.4;AT5G36790.1;AT5G36790.2;AT5G36790.3	23.08377958	23.11623607	22.98119063	22.90736198	22.98143106	22.83968974	22.79913298	22.81930828	22.82066825	22.88269193	0.181701627	0.003452814	0.016055465
AT1G22570.1;AT1G22570.2	NA	14.10703722	NA	NA	14.16280041	15.3416856	14.74999509	14.97140883	15.73987288	15.33686217	-1.093046101	0.003460599	0.016080313
AT4G05530.1	18.58591612	18.49971356	18.60401745	18.4139956	18.33184854	18.77631415	18.76521163	18.75388267	18.6922477	18.62144738	-0.234722453	0.003466306	0.016095481
AT1G17890.1;AT1G17890.2;AT1G17890.3	19.57575158	19.52962881	19.60901818	19.68107194	19.64685926	19.75265178	19.70415695	19.80310157	19.85777299	19.78420349	-0.1719114	0.00347279	0.016114237
AT5G62530.1	20.08743435	20.14841452	20.34295143	20.14703595	20.15265373	20.40674686	20.27714662	20.39074835	20.51454841	20.45673541	-0.233487136	0.003478258	0.016128251
AT5G04420.1;AT5G04420.2;AT5G04420.3	18.24086119	18.3002453	18.33757399	18.17406742	18.3841134	18.49019279	18.42377659	18.42918604	18.49169655	18.51916783	-0.183431698	0.003501619	0.016225152
AT3G27230.1	17.17165571	17.28561895	17.14936012	17.20825341	17.06686702	17.11825167	16.03929179	16.69554096	16.45235065	16.27059646	0.661144737	0.003504267	0.016226014
AT3G12580.1	19.21426931	18.92678243	18.90126466	19.07078657	18.93858606	18.74305275	18.74513266	18.8564772	18.47144104	18.56335643	0.334445789	0.003508382	0.016233659
AT1G03230.1	19.06847128	18.85057755	18.83531644	19.03286364	19.16660199	19.23655381	19.28876471	19.24406182	19.17995524	19.31882743	-0.262866422	0.003514765	0.016251778
AT4G34920.1	19.42994608	19.51030251	19.41215219	19.28731333	19.32446845	19.15226503	19.23955891	19.19475445	19.200288	19.24049555	0.187364123	0.003525156	0.016288396
AT1G22430.1;AT1G22430.2	18.65758363	18.61049862	18.78733826	18.73797347	18.74936862	18.43606897	18.50616809	18.55440149	18.60722916	18.49580819	0.188617341	0.003534609	0.016320629
AT1G17210.1	16.90781781	17.02748489	17.00031916	17.0106483	17.09901899	16.88719681	16.76643832	16.81773317	16.88649442	16.71614961	0.194255365	0.003537969	0.016322268
AT4G09750.1	16.31574219	16.13786971	15.93056872	16.35424077	16.25180414	16.61994769	16.77398912	16.51527172	16.43453213	16.44687975	-0.360078975	0.003539918	0.016322268
AT5G15350.1	19.47354524	19.36413679	19.37449615	19.13798925	19.35193131	19.72618822	19.57195998	19.51571139	19.77154911	19.53994636	-0.284651264	0.003543333	0.016326589
AT2G07741.1;ATMG00410.1;ATMG01170.1	18.52751137	18.5990847	18.67201781	18.39982864	18.46193901	18.32628464	18.1849286	18.22391686	18.25196313	18.4257732	0.249503023	0.003567493	0.016426421
AT1G56050.1	20.29702596	20.48599043	20.51065215	20.54121008	20.49244001	20.65524944	20.65517082	20.63469585	20.64444604	20.68821615	-0.190091937	0.00361017	0.016611321
AT4G35100.1;AT4G35100.2	21.20225299	21.37951798	21.234414	21.11901329	20.89572319	21.02797887	20.85566085	20.52155252	20.63045378	20.64444604	0.430165878	0.003621995	0.0166541
AT3G27925.1;AT3G27925.2	19.72654747	19.59972219	19.70124046	19.57681093	19.60672328	19.81783464	19.75942661	19.79374776	19.90990919	19.81138097	-0.176250966	0.003636816	0.016710136
ATCG00330.1	22.28612228	22.73557462	22.82400428	22.21747379	22.59770024	22.17284132	21.9631755	21.63596693	22.15575706	22.0205819	0.542510501	0.003639254	0.016710136
AT2G32640.1	18.38930363	18.32797799	18.32583245	18.36099279	18.34388402	18.23002982	18.27992338	18.15209665	18.1558855	18.07778583	0.17045394	0.00364439	0.016722067
AT3G02830.1;AT3G02830.2	17.65372679	17.77746723	17.88686947	17.55895875	17.81451362	17.63794794	17.4083795	17.24126631	17.35837648	17.44387435	0.320338256	0.003669779	0.016826843
AT4G26860.1;AT4G26860.2	19.22001927	19.02458239	18.76946661	19.14940974	18.8721939	18.68425209	18.10237046	18.37494607	18.56795979	18.76033986	0.50916073	0.00368993	0.016907476
AT1G27680.1	19.45363035	19.48269571	19.29889714	19.47960858	19.51310108	19.80454543	19.87196388	19.49880831	19.69326404	19.74657337	-0.277444433	0.003695265	0.016920152
AT2G43950.1	20.02013083	19.88072695	19.92479801	19.85405569	19.94004112	19.73189573	19.77036709	19.73290771	19.60579056	19.81702423	0.192353457	0.003699354	0.016927113
AT3G07810.1;AT3G07810.2	17.98183482	17.53762792	17.80141156	17.93746003	17.73274378	18.16137303	17.98225275	18.21339855	18.11579554	18.12675992	-0.321700334	0.003709989	0.016963994
AT5G14590.1	20.97244698	21.04639532	20.99486441	21.00823027	20.98524992	21.25070668	21.08772569	21.24498858	21.23474143	21.08597679	-0.179390456	0.003726635	0.017028294
AT5G17000.1	17.75864614	17.60522629	17.68813418	17.77021866	17.62929258	17.86327885	17.88845193	17.82849602	17.84227054	17.85190761	-0.164577419	0.003735268	0.017055912
AT1G61620.1	16.53581149	16.61974714	16.54783592	16.14915765	16.2052167	16.94618667	16.77852636	17.06580528	16.87983449	16.59833461	-0.442183705	0.003762344	0.017167649
AT4G27440.1;AT4G27440.2	21.97092107	22.15136903	22.18124448	22.01715639	22.10791368	21.94085482	21.93230416	21.77794153	21.9063952	21.83832066	0.206557656	0.003778717	0.017230427
AT2G47960.1	17.99330883	18.12749061	18.01672125	17.99063029	18.04057869	18.23419996	18.19683262	18.11164003	18.22581465	18.20397404	-0.160746323	0.003784701	0.017233861
AT4G39990.1	19.41071426	19.4451341	19.5178808	19.60126299	19.49300909	19.09805779	19.33052523	19.06704565	19.29750517	19.35965091	0.263043298	0.003784345	0.017233861
AT5G63800.1	19.21944743	19.35314467	19.37432633	19.27168643	19.40569203	19.47060327	19.48111946	19.52745792	19.49784599	19.48157872	-0.166861696	0.003810646	0.017340019
AT4G20840.1	18.11310116	17.89196166	17.91608938	18.20349617	17.91713312	17.81166945	17.73666618	17.75291633	17.64353211	17.79044396	0.261310692	0.003891676	0.017696518
ATCG00730.1	22.66335136	22.39337474	22.50910858	22.96479244	22.60374722	21.69706937	22.36743981	22.21831372	22.14066629	22.14708565	0.512759901	0.003901681	0.017729777
AT1G02130.1	18.37925144	18.41733748	18.4526555	18.44335234	18.19686623	18.09179692	18.17280837	18.26973851	18.00703274	18.12325755	0.244965778	0.003912645	0.017767344
AT5G19140.1	20.05867353	19.97826916	19.93994072	19.893103	19.86918415	20.16254622	20.03581128	20.15483047	20.12557995	20.24531362	-0.196982199	0.003915682	0.017768891
AT1G29470.1;AT1G29470.2	19.12006824	19.00988601	19.03151006	19.04885401	18.93838792	18.89712755	18.86128686	18.88369634	18.81841054	18.89471713	0.158693566	0.003926679	0.01780653
AT4G14960.1	21.05016086	21.17823811	21.16537075	21.19290079	21.0748183	20.92220401	21.06194597	20.95301987	20.83695798	20.91596834	0.19427853	0.003930468	0.017811455
AT1G20010.1	21.97149654	22.0437182	22.1155822	21.99363846	21.97903018	21.85988962	21.88027033	21.80963862	21.8807262	21.90068774	0.154450617	0.003939149	0.017826273
AT4G23820.1	17.73912793	17.7521258	17.70265294	17.55085949	17.69193431	17.97575842	17.92787632	17.79156355	17.84571668	17.88625029	-0.198092958	0.003937512	0.017826273
AT2G47800.1	17.40893505	17.33676805	17.23439646	17.30027211	17.20933913	17.26817646	16.95374176	16.93959069	17.0286831	16.98513037	0.262877682	0.003945774	0.017843996
AT2G22570.1	16.49754158	15.71403887	16.58034838	16.50640522	15.19570285	16.81733346	16.94707756	17.52071842	17.07952645	17.2702862	-1.028181039	0.003961784	0.01790411
AT1G71440.1	17.43269685	17.44968872	17.55305175	17.44786617	17.5088161	17.14679736	17.36130985	17.22127558	17.38298702	17.27201006	0.201547946	0.003979212	0.017967914
AT3G02990.1	15.98502361	15.96304959	16.15466189	15.97018455	15.80598564	16.241918	16.14352671	16.40607875	16.25394902	16.17073684	-0.267460807	0.003981356	0.017967914
AT1G18070.1;AT1G18070.2;AT1G18070.3	20.69536255	20.68064797	20.68456544	20.64215572	20.67398877	20.82939757	20.8917837	20.822132	20.84848846	20.72656244	-0.148328746	0.004037889	0.018198119
AT3G24420.1	18.92610195	18.611277	18.50238509	19.04167519	18.37201906	18.06195651	18.1973223	17.9231998	18.49416807	17.86375072	0.582612181	0.004035772	0.018198119
AT1G72010.1	14.89671555	15.05118769	15.15180143	NA	14.83555207	15.42244918	NA	15.31208525	15.19263572	15.41550081	-0.351853556	0.004051325	0.018246193
AT5G09440.1	18.21445194	18.26894399	18.23285184	17.77279137	18.0462341	17.91655595	17.74317112	17.64061918	17.73029764	17.66871882	0.367182107	0.004054194	0.018246644
AT1G28200.1;AT1G28200.2	19.14698873	19.03993378	19.10978475	18.94540383	19.02628028	19.21888719	19.23175088	19.24935654	19.1989989	19.19983048	-0.166086523	0.004088895	0.018365185
AT3G11910.1;AT3G11910.2;AT3G11910.3;AT3G11910.4	20.52906637	20.47462886	20.47447043	20.39368373	20.37217001	20.64199703	20.58516061	20.62742879	20.62766924	20.55429281	-0.158505818	0.004084767	0.018365185
AT5G41340.1	17.26623752	17.11907283	17.4950196	17.48357176	17.16293216	16.87886517	17.02852124	16.97348437	16.931834	16.44771769	0.453282281	0.004087242	0.018365185
AT4G15490.1	17.82865097	17.5600417	17.62097867	17.59571641	17.4964013	16.85806601	17.18330584	17.55020567	17.24501412	16.96008114	0.461023252	0.004118401	0.018485111
AT3G50560.1	14.79907921	15.66026336	15.9881632	16.08079671	15.86303439	16.37833381	16.63713428	16.44240575	16.36650322	16.5896292	-0.804533878	0.004145226	0.0185802
AT4G17140.2;AT4G17140.3	17.1995094	17.3143	17.31431771	17.49009875	17.24829822	17.15298787	16.95975295	17.02438219	17.18690735	16.96981369	0.254536007	0.004144106	0.0185802
AT2G27020.1;AT2G27020.2	20.99011366	21.10237815	21.12959118	21.02301792	21.14966154	21.24365283	21.29038677	21.2870867	21.27709553	21.16091654	-0.172875183	0.004183434	0.018738715
AT3G06980.1	16.98128854	16.71916151	16.92006204	16.67203854	16.8417486	16.48693084	16.73716811	16.51830738	16.52837169	16.48532776	0.27563869	0.004189824	0.018740459
AT4G39690.1	17.88313846	17.68810002	17.42823748	17.70781071	17.77769196	17.20029519	17.24268102	17.52165411	17.126523	17.48210679	0.382343706	0.004192356	0.018740459
AT5G41950.1	18.14729437	18.16570687	18.39765792	18.23587867	18.24174114	18.34856824	18.57438657	18.51765786	18.47267498	18.41340067	-0.227681866	0.004190159	0.018740459
AT5G01240.1	16.38059127	16.24048391	16.4443614	16.44442126	16.37117086	15.92565179	15.71945567	16.1755398	16.09510852	15.3508943	0.52287572	0.004213247	0.018821076
AT5G37770.1;AT5G37770.2	NA	15.73624336	15.45415468	NA	15.4925824	16.17193126	16.41558829	16.31441508	15.7568612	16.11099095	-0.592963874	0.004218096	0.018829969
AT3G22890.1	22.51492638	22.61758494	22.68074239	22.58499552	22.6173428	22.40281327	22.46412243	22.44884426	22.50358266	22.34483227	0.170279431	0.004228091	0.018861112
AT3G44340.1;AT3G44340.3;AT3G44340.4	19.659658	19.6748905	19.6758623	19.59308834	19.5434397	19.80020793	19.79088458	19.71929188	19.78548919	19.81400816	-0.15258858	0.004230797	0.018861112
AT5G56740.1	18.56465935	18.4162285	18.61877979	18.57766854	18.43789021	18.74252984	18.71171738	18.69241118	18.71225158	18.66070625	-0.180877967	0.00424597	0.018915954
AT4G34700.1	19.65601628	19.53714445	19.60086026	19.74210216	19.43166695	19.37779727	19.23987119	19.49971161	19.19412921	19.26576382	0.278103398	0.004257759	0.018955658
AT2G17420.1;AT2G17420.2	20.27574941	20.51331509	20.5115886	20.4393277	20.27566986	20.59063456	20.5369017	20.78111954	20.69763786	20.68509609	-0.255147822	0.004271996	0.0190062
AT1G08420.1;AT1G08420.2	19.0848525	19.03763811	18.99060814	19.02979676	19.01425481	19.21531259	19.17793044	19.13021107	19.13193983	19.17252762	-0.134154248	0.004282926	0.019041969
AT1G28440.1	15.14730431	15.28288933	15.06929871	15.57178819	15.288985	14.53258118	15.07271881	14.57708062	14.06267861	NA	0.710788303	0.004320451	0.019195852
AT2G41680.1	20.40914229	20.55092523	20.58536236	20.3943643	20.5425237	20.73259475	20.66893518	20.66497498	20.7083211	20.62366541	-0.183234705	0.004338424	0.019251492
AT3G20630.1	19.0710826	19.13774916	19.17070261	19.26250323	19.12757374	19.66872574	19.58247096	19.38580764	19.25474031	19.35906318	-0.296239302	0.004338817	0.019251492
AT1G19520.1	16.10366688	15.80562549	15.98396888	15.26978781	15.6990654	15.40025239	14.83932191	14.6025307	14.64653058	15.45312914	0.78406995	0.004356085	0.019314085
AT4G32910.1	14.94612497	15.30185697	NA	NA	NA	15.66484446	16.50006382	16.53018837	16.44721079	15.98958742	-1.102388003	0.004358786	0.019314085
AT1G22300.1;AT1G22300.2;AT1G22300.3	21.717868	21.7815078	21.77309895	21.76158856	21.83844762	21.94005546	21.91179865	21.96611886	21.89429156	21.86580575	-0.141111867	0.004378028	0.019360288
AT1G74970.1	21.77071792	21.92982185	21.95575348	21.90642823	21.93399386	21.73265271	21.80535815	21.61377328	21.70818215	21.70179716	0.18699038	0.00437569	0.019360288
AT3G11630.1	24.72008724	24.80380634	24.73929442	24.71656453	24.69769724	24.95412281	24.83902171	24.94777069	24.97918548	24.80889565	-0.170309309	0.004374526	0.019360288
AT3G02260.2;AT3G02260.3;AT3G02260.4	17.7268235	17.77460692	17.79768685	17.70167873	17.72957428	17.90259298	17.91576853	17.92708927	17.87337802	17.8180079	-0.141293284	0.00438146	0.01936247
AT5G48810.1	20.76763004	20.87584232	20.74417358	20.73636559	20.88178314	20.49379878	20.4928116	20.60579418	20.61021744	20.73315769	0.214002997	0.004386027	0.019369661
AT2G37540.1	21.05594303	20.97389772	20.95666117	20.81714293	20.94964008	20.85031352	20.7396735	20.5265852	20.73443179	20.68511321	0.243433543	0.004393646	0.019390311
AT1G63010.1;AT1G63010.2;AT1G63010.3;AT1G63010.4;AT1G63010.5;AT1G63010.6;AT1G63010.7	16.8877323	15.88175207	16.94566101	16.70754787	16.45641699	16.02140295	15.8449411	15.7677241	16.07354119	15.71718641	0.6908629	0.004448117	0.019617566
AT4G14800.1	20.84005871	20.79629157	20.69154248	20.74553647	20.83382742	20.87908512	20.95171159	20.98597948	20.91733857	20.95974163	-0.15731995	0.004458437	0.019649929
AT5G03690.1	17.62552336	17.50055405	17.65575431	17.80735492	17.52558198	17.46729509	17.39449619	17.41433013	17.26472664	17.38090068	0.238603978	0.004534546	0.019972008
AT4G33030.1	19.87945612	20.03060787	20.02460133	19.83164744	19.96834617	20.16260769	20.08493292	20.07211166	20.1967654	20.16442576	-0.189236902	0.004558744	0.020051778
AT5G55910.1;AT5G55910.2	16.31612771	16.15601393	16.13488952	16.36097736	NA	16.1158707	15.9010908	15.7093558	15.92363622	15.64367302	0.383276821	0.004557594	0.020051778
AT1G12920.1	19.31244206	19.26473351	19.1841562	19.2389458	19.29823937	19.1148607	19.18708139	19.10877201	19.04405787	19.0439084	0.159967313	0.004582591	0.020129794
AT2G42210.1;AT2G42210.2;AT2G42210.3;AT2G42210.4;AT2G42210.5	20.70532021	20.7686641	20.51623288	20.7070153	20.75038642	20.54444001	20.55354305	20.40895577	20.45341332	20.44845109	0.20776313	0.004582214	0.020129794
AT3G03330.1	17.28929847	17.04051448	16.91299456	16.98131085	17.35189682	16.70841035	16.59454184	17.0047691	16.56791598	16.70233504	0.399608571	0.004596378	0.020176903
AT2G33590.1	18.6102607	18.75917625	18.57385425	18.59431367	18.58757976	18.36319367	18.42107451	18.42442876	18.54306204	18.45049039	0.184587054	0.004637718	0.020344825
AT3G19710.1	18.94127691	19.08635655	19.00586574	19.05542544	18.88250574	18.6789955	18.79237408	18.88618776	18.8516545	18.69550019	0.213343667	0.004646939	0.020366336
AT4G35580.1	15.37152483	15.00361893	14.93305436	15.11512902	15.31918168	14.40827666	NA	14.68124939	NA	NA	0.603738736	0.004648804	0.020366336
AT5G52540.1	18.15285918	18.26470374	18.29449511	18.26069446	18.1236213	18.40662854	18.3700488	18.43053831	18.70384951	18.77711723	-0.318361722	0.004658725	0.020396239
AT5G13030.1	20.09551807	20.007375	20.02689892	20.13114355	20.0146798	20.15637445	20.26259727	20.25802538	20.17073439	20.20049396	-0.154522026	0.004664308	0.020407121
AT3G16060.1	17.10291889	17.06843192	16.96287342	17.09416018	16.99970278	16.97340589	16.91627603	16.67857263	16.67148578	16.73789428	0.250090516	0.004738771	0.020712335
AT3G17840.1	17.61863643	17.58652463	17.77407279	17.71616971	17.838059	17.48987931	17.59053588	17.41314858	17.52763736	17.41018632	0.220415021	0.004740355	0.020712335
AT1G14000.1	19.38443386	19.44844706	19.45210447	19.33589842	19.53011672	19.61675702	19.52354856	19.62292049	19.59084651	19.70672365	-0.181959139	0.004759927	0.020759877
AT2G29450.1	21.83612203	21.87676423	21.90444132	21.77765264	21.86654545	21.67052227	21.43976394	21.7035851	21.69676382	21.3306412	0.284049868	0.004759103	0.020759877
AT4G21390.1;AT4G21390.2	15.45162647	15.13820779	15.34950585	14.7063827	15.20780365	NA	NA	NA	14.50956472	13.98875568	0.921545091	0.004760688	0.020759877
AT1G09130.1;AT1G09130.2;AT1G09130.3	21.16844075	21.33329186	21.27473189	21.21945452	21.3549047	21.41542303	21.4387746	21.41417423	21.43445923	21.44388649	-0.15917877	0.004800859	0.020907553
AT4G11740.1	17.17940375	17.26993023	17.22402052	17.09475812	17.03116272	17.28035393	17.30703178	17.4896128	17.38594664	17.50612934	-0.233959831	0.0048009	0.020907553
AT1G65320.1	16.21797284	16.05179097	16.18983421	16.62435283	16.7160156	15.50786895	16.00817473	15.86889488	16.01544119	15.53629579	0.57265818	0.004806827	0.020919541
AT3G26560.1	17.07474776	17.17258377	16.98383977	16.99000422	16.84680033	17.23497643	17.27676962	17.24245774	17.19567017	17.19007543	-0.214394712	0.004814498	0.020939094
AT3G57785.1	16.82034104	16.60303515	16.44702994	16.913392	16.72331431	16.03383163	15.99998459	16.54632477	16.44922604	16.16402697	0.462743688	0.004820888	0.020953055
AT3G46780.1	23.29086483	23.28107539	23.24313417	23.27622666	23.28188193	23.14331283	23.15302345	23.21156871	23.10655975	23.12386849	0.126969952	0.004833021	0.020991944
AT2G21060.1	17.00989421	17.18427487	16.99458547	16.69385445	16.81365595	17.75174671	17.5918145	17.19946148	17.38376335	17.15528272	-0.477160763	0.004850718	0.021054928
AT1G47710.1;AT1G47710.2	18.60585927	18.78350027	18.73203821	18.64461327	18.69576523	18.9260614	18.90104659	18.84246698	18.83427043	18.79827244	-0.16806832	0.00485563	0.021062342
AT5G23760.1	17.92241599	17.89403023	17.48955793	17.96037532	17.56400059	17.5088161	17.3735619	17.25918236	17.25778375	17.50078743	0.386049706	0.004858819	0.021062342
AT5G58070.1	20.56487887	20.49967852	20.44939855	20.37643703	20.33313351	20.89943068	20.83357267	20.81945252	20.60736644	20.52682396	-0.292623957	0.004873391	0.021111619
AT3G12030.1;AT5G06660.1	17.46522361	17.23478002	NA	17.39665495	17.3986268	16.96759778	17.17317937	17.08401941	17.25454887	17.05797058	0.266358143	0.004880514	0.021114712
AT5G24770.1	16.83958518	16.8060209	16.92000386	16.90274017	16.77255944	17.00876781	17.07476866	16.91718558	17.10380004	17.21536236	-0.215794978	0.004880118	0.021114712
AT5G42830.1	NA	NA	16.87165261	NA	NA	16.06454701	16.00296441	15.61206505	16.08063643	16.1315837	0.89329329	0.004901507	0.021191621
AT1G62740.1	19.58076277	19.57800591	19.54996323	19.58187728	19.48155113	19.78940469	19.7109342	19.66315501	19.66279526	19.68275461	-0.147376692	0.004928102	0.021289578
AT2G21130.1	17.49498055	17.70050745	17.66975705	17.59873587	17.78483291	18.02623164	18.02016068	17.68415961	18.32137324	18.17929683	-0.396481634	0.004930626	0.021289578
AT5G17910.1;AT5G17910.2;AT5G17910.3	16.90163294	16.84798712	16.71643098	16.95202454	16.90503437	16.42570765	16.66508604	16.64849802	16.111207	16.58690428	0.377141394	0.004953407	0.021373934
AT1G42440.1	16.78111634	16.57298142	16.88206983	16.5081739	16.58595718	15.90216546	16.31123211	16.31381659	NA	NA	0.490321681	0.004957338	0.021376899
AT1G29350.1	18.55131023	18.57110452	18.41957757	18.38388566	18.55589597	18.16501001	18.1918207	18.24975697	18.3444693	18.40797722	0.224547951	0.00498188	0.021468678
AT2G15620.1	21.81525976	21.91144392	21.91448368	21.87885694	21.90217194	21.76408191	21.74593441	21.790401	21.75164539	21.72407414	0.129215877	0.004987824	0.021480243
AT4G23170.1	19.38246361	19.6134064	19.53189352	19.61801262	19.3731689	19.8108446	19.81223372	19.9420047	19.60060985	19.72866624	-0.275082813	0.005002707	0.021530264
AT5G67150.1	18.78816073	18.76895965	18.78765391	18.74103899	18.67020326	18.64348631	18.62272392	18.44644121	18.52778242	18.62390292	0.17833595	0.005008875	0.021542741
AT1G30360.1	21.12864762	21.23539022	21.22850166	21.17037377	21.16204214	21.10414569	21.07654162	20.98708355	21.00881157	21.0177341	0.146127776	0.005030512	0.021621685
AT4G32470.1	20.8311696	20.97805963	20.92358283	21.04602222	20.89550132	20.8257616	20.78664932	20.7665467	20.67347989	20.65644581	0.193090456	0.005039224	0.021635898
AT5G08540.1	19.67807397	19.72101238	19.61177408	19.68673133	19.60206813	19.56542381	19.41571289	19.57315714	19.37611479	19.33542961	0.206764333	0.005040386	0.021635898
AT2G26890.1	17.40369445	17.51513001	17.50462505	17.41129581	17.32297557	17.70403871	17.55247398	17.62457416	17.60308297	17.57324037	-0.179937858	0.005057327	0.02168681
AT3G27110.1;AT3G27110.2	18.76357873	18.85812673	18.75084762	18.76940527	18.63215388	19.07481569	18.91291857	19.12313627	18.89501902	18.89633832	-0.225623125	0.005058829	0.02168681
AT4G13150.1;AT4G13150.2;AT4G13150.3	16.43820382	16.82889265	16.84586979	16.70882794	16.54111174	16.60782442	16.19187659	16.25984806	16.17256229	16.19511456	0.387136002	0.005068663	0.021714839
AT4G17390.1	22.36820483	22.42870826	22.50835431	22.29075517	22.39026029	22.1949636	22.22052653	22.12543176	22.26369215	22.27578635	0.181176495	0.005100536	0.02183719
AT4G00630.2	18.73985641	18.72241066	18.68516626	18.74685543	18.75497555	18.5368429	18.43469338	18.22118588	18.63402044	18.54181506	0.25614133	0.005126384	0.021933601
AT3G13060.2;AT3G13060.3;AT3G13060.4;AT3G13060.6	17.3808077	17.36456217	17.30729866	17.41338828	17.38111198	17.56020594	17.63290292	17.63487485	17.64150849	17.3824045	-0.200945582	0.005137796	0.021968161
AT3G11130.1	21.36504619	21.38630774	21.41457686	21.3437214	21.40609806	21.52206041	21.47272653	21.47781359	21.56904435	21.5209198	-0.129362886	0.005143397	0.02197785
AT2G43760.1;AT2G43760.2;AT2G43760.3	17.01493582	17.04805044	17.01204614	16.96066944	17.2146796	17.35068025	17.23924423	17.19874237	17.2215116	17.49247131	-0.250453665	0.005163868	0.022051022
AT5G66530.1;AT5G66530.2;AT5G66530.3;AT5G66530.4	20.86705849	20.80900658	20.77459566	20.92545303	20.93312584	20.94376535	21.0671888	21.05361173	21.01074526	21.06665684	-0.166545677	0.005168269	0.022055521
AT5G39830.1;AT5G39830.2	19.51226979	19.51259966	19.59883217	19.66707342	19.62004438	19.67066662	19.7794741	19.71655825	19.7925965	19.77236613	-0.164168436	0.005180381	0.0220929
AT5G07910.1	17.31063941	17.11266349	16.98568631	17.00572322	17.16649657	16.88220121	16.95320748	16.89964015	16.84842733	16.69573125	0.260400312	0.005183871	0.022093485
AT3G26935.1	15.6519346	16.16367522	16.11723725	15.54453888	15.89368311	15.56179211	15.16363788	15.24463142	15.46083981	14.64690742	0.658652083	0.005192799	0.022106753
AT3G51880.1;AT3G51880.2;AT3G51880.3;AT3G51880.4;AT3G51880.5	16.93193785	16.40370943	16.72183349	16.60785909	15.9905472	15.8909957	15.71145458	14.97866131	NA	NA	1.004140218	0.005193695	0.022106753
AT1G12270.1	19.52062635	19.30246936	19.19177252	19.34084979	19.39386804	19.57558726	19.53478161	19.63905095	19.53430478	19.54103421	-0.215034552	0.00524335	0.022303702
AT3G54400.1	21.25689166	21.20645638	21.29383084	21.24636369	21.38847457	21.36897211	21.50027199	21.45162868	21.42325751	21.4617592	-0.16277447	0.005263685	0.022375753
AT1G17940.1;AT1G17940.3;AT1G17940.5;AT1G17940.6	15.70566748	15.44760309	15.29749308	15.31949572	15.54745489	15.04578952	14.87556699	NA	NA	NA	0.502864601	0.005283994	0.022447606
AT1G13080.1	16.70171257	17.28977576	17.29120668	17.06965954	16.6232528	16.6370635	16.17828942	16.33476211	16.53593599	16.56909461	0.544092343	0.005291289	0.022464113
AT2G38540.1	23.63900501	23.76764418	23.78010639	23.66568202	23.62586934	24.08166514	24.07970547	23.70515354	23.95798799	23.99627038	-0.268495119	0.005299456	0.022484298
AT1G53240.1	23.6319195	23.72650423	23.70195364	23.53716957	23.62190744	23.81207779	23.84655398	23.75144109	23.78852439	23.82492107	-0.160812785	0.005315842	0.022539306
AT2G27690.1	16.58460583	16.310753	16.36352223	16.06696159	16.16179323	16.13396096	15.69739386	15.71544458	16.03224164	15.84020504	0.413677959	0.005326783	0.022571172
AT1G48410.1;AT1G48410.2;AT1G48410.3	19.14067502	19.12862119	19.1175594	19.04835649	19.08674786	19.0043357	19.01071112	18.91017718	18.90796154	18.98547508	0.140659873	0.005330465	0.022572259
AT4G00231.1	15.88109962	15.94790171	15.27180586	15.51931375	15.75761658	15.99145099	16.07864494	16.27004524	16.04430446	16.27808278	-0.456958178	0.005340458	0.022582687
AT5G07350.1;AT5G07350.2	19.32658748	19.31895758	19.24389917	19.21910233	19.26636793	19.44399977	19.38664981	19.37952432	19.42058324	19.40593712	-0.132355954	0.00534321	0.022582687
ATMG00510.1	20.2304849	20.17762392	20.22285385	20.12316912	20.17812259	20.04689485	20.04442881	19.96557294	20.03969822	20.11164003	0.144803909	0.005338539	0.022582687
AT3G08600.1	18.16264702	17.74877594	17.99395558	18.15306212	18.23699517	17.58779216	17.8752634	17.77077357	17.71665203	17.64166371	0.340658193	0.005347104	0.022584657
AT5G17380.1	20.17505486	20.23498111	20.18769761	20.20643253	20.26682313	20.27681732	20.36069708	20.34660246	20.37227631	20.397261	-0.136532984	0.005365135	0.022646302
AT2G26210.2;AT2G26210.3	18.69598607	18.8105277	18.66404792	18.75422857	18.67668712	19.10889705	18.85538559	18.93947304	18.88218628	18.85195335	-0.207283586	0.00539477	0.022756811
AT2G26780.1;AT2G26780.2	17.41452008	17.44060967	17.27730556	17.32505946	17.37088319	17.67133374	17.6520817	17.42354272	17.50098189	17.66904421	-0.217721258	0.005404104	0.022781602
AT5G21100.1	19.07867986	19.25150553	19.11500046	18.8939325	18.94539525	18.91545052	18.6141167	18.77681211	18.79999616	18.46014389	0.343598841	0.005424264	0.022851965
AT4G36480.1;AT4G36480.2	16.43207859	16.1509749	16.76297889	16.82637469	16.63486776	15.93261155	15.93833909	16.09610361	16.29778323	16.19997134	0.468493202	0.005434786	0.022881666
AT2G41430.1;AT2G41430.2;AT2G41430.4;AT2G41430.5	16.20314723	16.02762959	16.24605768	15.61213994	16.55833252	16.86704944	16.35290725	16.80150629	16.87793113	16.72750836	-0.595919102	0.005448746	0.022893627
AT4G23570.1;AT4G23570.2	19.84106981	19.76279564	19.75460374	19.73567997	19.850283	19.95390087	19.99068846	19.82991315	20.02041573	20.06103624	-0.182304459	0.005451641	0.022893627
AT5G06140.1	18.62088204	18.71218104	18.76365977	18.63376154	18.63305198	18.83405743	18.92873233	18.90773568	18.79218977	18.76537352	-0.172910472	0.005446846	0.022893627
AT5G13280.1	18.83879768	18.98807441	18.97393835	18.80395766	18.89243016	18.74625844	18.7564814	18.75882178	18.67492325	18.73257819	0.16562704	0.005450521	0.022893627
ATCG01060.1	23.67821456	24.11498362	24.12259422	23.59640408	23.90994727	23.64784617	23.49476332	23.19497412	23.53288475	23.32231879	0.445871319	0.005455	0.022893627
AT3G21865.1	17.58957069	17.35146553	17.50060073	17.62006944	17.36402348	17.03916539	17.37936991	17.31352966	16.98544173	16.95823551	0.349997537	0.005464145	0.022909396
AT3G53520.1;AT3G53520.2;AT3G53520.4	17.95785023	17.87732608	18.00618909	17.92633075	17.86853322	17.76502057	17.80099466	17.81148759	17.74512281	17.80694604	0.141331537	0.005465711	0.022909396
AT5G47190.1	21.30863122	21.42122453	21.41267114	21.46857135	21.27754963	21.23148137	21.13579069	21.26896569	21.15144026	21.21625444	0.176943086	0.005478103	0.022946739
AT1G68010.1	24.00178614	24.13045556	24.08902465	23.93171283	24.09068911	23.89905077	23.92249621	23.83593705	23.8718293	23.89356225	0.16415854	0.005494921	0.023002563
AT2G32930.2	14.75437082	NA	NA	14.51897888	NA	15.43877236	15.79814015	15.00481298	15.4564218	15.71507987	-0.845970583	0.005499983	0.023009136
AT4G39090.1	16.60286991	16.62931393	16.30158193	16.58194934	16.16532511	17.018624	17.0278844	16.621966	16.87220593	16.75921202	-0.403770426	0.005508339	0.02302947
AT2G27229.1	18.21850648	19.10556072	18.8829057	NA	18.88301015	17.87445911	18.03992575	18.11887012	18.24353197	NA	0.703299023	0.005531465	0.023111494
AT3G49680.1;AT3G49680.2	22.26500089	22.30641887	22.32940986	22.24064578	22.33574962	22.19703547	22.20934508	22.13404271	22.07349177	22.01457084	0.16974783	0.005551807	0.023167102
AT4G00430.1	19.39049017	19.19245657	19.33507408	19.10923128	19.09708566	18.59793615	18.45296109	18.08848806	18.75821996	19.17440152	0.610466197	0.005549044	0.023167102
AT1G19450.1	17.03157198	16.83953598	16.43197905	16.67822874	16.53853453	16.4473012	16.40933955	15.99510244	15.77170868	15.52350376	0.674578929	0.005573091	0.023241201
AT1G72730.1	17.86277657	17.66749967	17.62882285	17.24592403	17.29173729	17.74261207	17.96572229	18.18813484	18.12339396	17.98122721	-0.460865994	0.005596638	0.023324634
AT5G47120.1	NA	NA	16.44261148	NA	NA	16.94684918	NA	17.1869557	17.12694641	16.96900421	-0.614827392	0.005603825	0.023339823
AT3G23750.1	17.50381798	17.70580111	17.71980992	17.71968962	17.807487	17.55461883	17.52396772	17.40497521	17.47403861	17.44689752	0.210421546	0.005623966	0.023408915
AT1G12840.1	21.43235023	21.41076291	21.47742824	21.43510049	21.47770491	21.53765541	21.58536236	21.59660199	21.61110947	21.53086256	-0.125649001	0.005647599	0.023477622
AT2G16070.2	16.4036645	15.97452214	15.86955047	15.98387984	16.2166303	15.9192288	15.69696481	15.55745473	15.13491158	15.52287573	0.523362322	0.005646335	0.023477622
AT3G21790.1	16.96416034	17.12789359	16.76165511	17.25040021	16.74747185	17.58344275	17.39055524	17.12738985	17.32541087	17.61263097	-0.437569717	0.005653582	0.023487675
AT1G06510.1	17.26880696	17.27643342	17.25628241	17.25575704	17.36318511	17.39807562	17.35780111	17.54336417	17.43935205	17.51253215	-0.166132034	0.005666717	0.023527409
AT2G44100.1;AT2G44100.2	19.1112656	19.1279364	18.92467915	19.04046365	18.99373726	19.18478819	19.29861527	19.23072646	19.19699346	19.16808201	-0.176224668	0.005679084	0.023563907
AT1G66260.1;AT1G66260.2	16.97391033	17.23408767	17.23717261	17.19879992	17.02764687	17.24318328	17.29746263	17.54265405	17.50728364	17.50836737	-0.285466717	0.00568448	0.023569642
AT3G58660.1	16.38426605	15.98607534	16.57476942	16.52506653	16.35341393	16.1027467	15.61846007	16.05016325	16.00737554	15.79014737	0.450939667	0.00568762	0.023569642
AT1G04690.1	20.72474032	20.77882791	20.85231919	20.77131859	20.77250306	20.91386675	20.97631239	20.93094086	20.96452983	20.84250074	-0.145688301	0.00570233	0.023578706
AT1G19690.1	18.04913596	18.0004292	18.25584922	17.98561405	18.02821365	18.33170861	18.21039073	18.30137562	18.24749181	18.23824145	-0.201993225	0.005700071	0.023578706
AT2G23310.1;AT2G23310.2	17.38567706	16.96863305	17.11897148	17.43922217	16.94826456	16.61542848	16.94594672	16.73673223	16.90237511	16.60342351	0.411372453	0.005697994	0.023578706
AT2G45640.1	16.69384084	16.72360762	16.43584603	16.47313654	15.89501665	17.11684143	17.1228381	16.91377765	16.97173439	16.75538313	-0.531825406	0.005704122	0.023578706
AT1G10590.1;AT1G10590.2	19.62083731	20.01275819	20.02575058	20.0373405	19.98690307	19.60789917	19.62364576	19.6301409	19.77366563	19.57568511	0.294510615	0.005742178	0.023706273
ATCG00790.1	22.84628807	22.82860758	23.06811271	22.98645871	23.15353224	22.64162447	22.75318696	22.59501339	22.76850864	22.81697894	0.261537386	0.005741024	0.023706273
AT1G13700.1;AT1G13700.2;AT1G13700.3	14.57538561	14.27012009	14.07767528	14.36861559	14.08740483	15.25539008	15.51550274	15.18194422	14.352809	NA	-0.80057123	0.00575267	0.023734716
AT5G57460.1	18.38927422	18.32562607	18.37001899	18.39942814	18.36822935	18.429231	18.52565462	18.57339941	18.47548408	18.55284918	-0.140808307	0.005788748	0.023856056
AT5G61760.1;AT5G61760.2	18.38823176	18.3730648	18.31916051	17.92252633	18.14494696	18.35854389	18.58407067	18.63414101	18.66660543	18.64861388	-0.348808906	0.005789321	0.023856056
AT4G30690.1	18.33742155	18.14527045	18.1315003	18.31016897	18.14801971	17.99050288	17.9067497	18.11738945	18.0453384	17.94982101	0.212515907	0.005810809	0.023929639
AT3G10410.1	18.89559895	19.0093776	18.99459652	18.94022756	18.84756207	19.25627781	19.3409128	19.09959438	19.15211894	19.00782117	-0.23387248	0.005818296	0.023945505
AT4G22340.1;AT4G22340.3	15.67209104	15.95893554	15.47134816	15.68460618	15.40772916	15.31274826	14.81494289	NA	15.10181978	14.19447216	0.782946241	0.005829271	0.023975697
AT5G11230.1	14.83768706	14.03436912	14.97133249	15.20085264	14.53642329	14.16689272	13.86998897	14.09723384	13.47440309	14.1393515	0.766558896	0.005842501	0.024015123
AT1G20816.1	16.66576615	17.5002895	17.349765	17.33982391	NA	16.59781688	16.51204289	16.78478819	16.68052436	16.66439173	0.565998332	0.005847538	0.02402084
ATMG00160.1	20.18851882	20.1021859	20.25952031	20.1923169	20.19548035	19.91594501	19.90173899	20.02959728	20.0495694	20.11573459	0.1850874	0.005857159	0.024045373
AT5G53330.1	16.5092214	16.82564205	17.17765312	17.02825143	17.25032618	17.57948536	17.32077411	17.60800209	17.44112051	17.26693291	-0.485044163	0.005940069	0.024370559
AT5G14920.1	19.69725267	19.43612185	19.9475656	19.163603	19.53918722	20.25354283	20.21289293	19.8753834	19.91304717	19.98755548	-0.491738295	0.005959048	0.02443321
AT2G27810.1;AT2G27810.4	15.1383038	14.46220828	14.17524545	14.33588578	14.62433855	13.66094296	13.79496408	14.24369466	13.57563378	14.11099707	0.669949859	0.005967839	0.024454035
AT3G01800.1	16.65308298	15.81931342	15.8624049	16.27163263	16.44196828	16.74992179	16.79319686	16.74333551	16.65832307	16.74151965	-0.527578934	0.005978429	0.024482204
AT4G32150.1	18.90967925	18.70227078	18.68669885	18.9122783	18.79588429	18.53628896	18.49215441	18.68856108	18.6095467	18.30855679	0.274340706	0.005990405	0.02451601
AT4G31130.1	15.48649253	15.62706359	15.4751666	15.40426678	15.18857726	15.75478575	15.81456494	NA	15.61331179	15.93304283	-0.342612976	0.006059578	0.02478371
AT5G58870.1	17.97977685	18.17432593	17.99766465	17.88376494	18.07774412	17.89853644	17.77780752	17.59813976	17.87117731	17.65031552	0.263459988	0.006076212	0.02483633
AT3G53700.1	17.92507338	17.54640466	17.56758478	17.68507042	17.73939167	17.56207842	17.32253555	17.38794158	17.44661487	17.39258576	0.270353749	0.006089488	0.024875161
AT2G29360.1	19.07755898	19.06907472	18.96725722	18.73062271	18.98245052	19.14856099	19.16948221	19.24824262	19.18497217	19.2320344	-0.231265648	0.00609944	0.024900379
AT2G43940.1	17.29404631	17.30013803	17.60098	17.51539185	17.37552312	17.7522761	17.65814173	17.53937089	17.8752574	18.07838017	-0.363469394	0.006145082	0.025071174
AT5G04750.1	16.10465813	15.99540281	15.54124487	NA	15.43900946	16.48496604	17.12447475	16.23002794	16.44345837	16.30045981	-0.746598566	0.006167289	0.025146206
AT1G16790.1	17.66792233	17.65625725	17.53418888	17.68885813	17.5563863	17.47149264	17.30371833	17.56788182	17.30356672	17.38013127	0.215364423	0.006175373	0.025163594
AT3G11710.1	20.04151745	20.06877041	20.13320243	20.07748075	20.14507139	20.25048117	20.23992944	20.19832513	20.28020892	20.17403084	-0.135386614	0.006226105	0.025354638
AT1G78180.1	16.65299898	16.64484207	16.67199709	16.56625922	16.68913806	16.51956869	16.54558896	16.37237878	16.12447475	16.32071947	0.268500955	0.006238032	0.025387518
AT4G38260.1	14.82273513	15.23215482	14.86441348	14.14973918	14.81989965	15.50612469	15.2774872	15.32758773	15.27067128	15.37448935	-0.573483598	0.006260487	0.025463177
AT3G20230.1	16.85802958	17.1757542	17.07725385	17.26887091	17.2039597	16.07958478	16.40615185	16.48399837	17.10127811	16.62848826	0.576873374	0.006298748	0.025602992
AT4G08790.1	18.2616129	18.19711588	18.14656868	18.24621174	18.09647324	18.55884294	18.4669965	18.28895166	18.37039794	18.31720944	-0.210883208	0.006325067	0.025694124
AT3G45310.1;AT3G45310.2	15.55105934	15.3565345	15.77098128	16.2595741	15.77078518	16.15556536	16.14176789	16.47762547	16.2098379	16.324439	-0.520060247	0.006377346	0.025890533
AT1G78900.1;AT1G78900.2	22.50476372	22.4863956	22.51490231	22.51763191	22.55549862	22.59729105	22.63561495	22.64529297	22.63989488	22.6269255	-0.113165439	0.006426509	0.02606785
AT3G63140.1	23.35261678	23.44942374	23.39888718	23.31611577	23.25597597	23.24986227	23.22394542	23.09223549	23.20974517	23.08784382	0.181877455	0.006428935	0.02606785
AT1G68530.1	17.39194838	17.25943066	17.42796751	17.29703268	16.5535213	16.9157977	16.29290574	16.55006435	16.69903015	16.37300955	0.619818608	0.006461846	0.026185181
AT1G14310.1	17.76775125	17.77477419	17.58186257	17.64156494	17.60399572	17.87929008	17.90877375	17.96413777	17.76553216	17.82898559	-0.195354134	0.006466716	0.026188807
AT3G21580.1	16.34578985	16.2849813	16.66347472	16.45128679	16.66239022	16.24522586	16.0184371	15.83872137	16.24027519	16.23132432	0.366787805	0.006477149	0.026214948
AT3G25700.1	NA	15.52819768	NA	NA	15.3787419	16.093269	16.01359093	16.64010369	15.94378309	16.17315594	-0.719310734	0.006495048	0.026271252
AT1G16810.1;AT1G16810.2;AT1G16810.3	15.46680935	15.3741429	15.51166928	15.59078293	15.15735878	15.5887	15.95649868	15.8475688	15.68496773	15.66407223	-0.328208838	0.006510927	0.026303186
AT2G20760.1	20.47486647	20.58419732	20.60063163	20.49308534	20.62694777	20.67063896	20.70942379	20.73707566	20.66920342	20.82643677	-0.166610013	0.006510054	0.026303186
AT1G30910.1	18.23165245	18.28682846	18.43910445	18.21429066	18.19210977	18.19827716	18.07549482	18.03325629	17.95920391	17.85318161	0.2489144	0.006523434	0.026337567
AT2G17760.1	16.7074535	16.25789237	16.20287567	15.94781042	16.47235132	17.15922094	16.87943966	16.89778638	16.60208118	16.63876114	-0.517781204	0.006529606	0.02634634
AT5G45390.1	21.212887	21.2256158	21.17453075	21.26851459	21.29886694	21.39038101	21.33710355	21.37326451	21.37354597	21.54585438	-0.167946866	0.006536005	0.026356021
AT5G09870.1	17.74352617	17.77344832	17.85688141	17.96100308	17.98729733	17.36383532	17.70228769	17.45368058	17.69272446	17.67874454	0.286176742	0.006543236	0.026366509
AT5G52640.1	19.36349528	19.43484199	19.44089957	19.42460509	19.30377852	19.57599895	19.5898541	19.48584896	19.50007355	19.54950644	-0.146732309	0.006546609	0.026366509
AT3G45860.1	17.60289455	17.46075984	18.03691946	17.64241136	17.27612441	18.02920633	18.11160947	18.32593344	17.87704443	18.00276009	-0.465488828	0.006567711	0.026435339
AT4G29480.1	19.00894011	19.01905042	19.14316645	18.63306617	19.0789925	18.76064199	18.7630178	18.46860416	18.46147545	18.62973014	0.359949222	0.006620436	0.026631289
AT3G10300.2;AT3G10300.3;AT3G10300.4;AT3G10300.5;AT3G10300.6	16.56861229	15.61909658	16.75283795	NA	16.41669364	16.90451703	17.12790367	17.01902598	17.05083709	17.23176494	-0.727499626	0.00663341	0.026667198
AT4G16950.1;AT4G16950.2;AT4G16950.3;AT4G16950.4	17.78825952	17.98896754	17.79958519	17.85641337	17.8703888	18.05266357	18.09682323	17.97122357	18.06572641	17.97186908	-0.170938286	0.006670831	0.026801285
AT4G36530.1	18.91578603	18.92161143	18.83053687	18.70050406	18.9242616	18.71587152	18.72240065	18.6547409	18.66714273	18.52625852	0.201257135	0.006691772	0.026869036
AT1G08970.1;AT1G08970.2;AT1G08970.3;AT1G08970.4;AT1G54830.1;AT1G54830.2;AT1G54830.3	17.40554038	17.62865201	17.33964996	17.44466713	17.40650399	17.73503369	17.52643046	17.67216288	17.69040727	17.66525957	-0.212856083	0.00671102	0.026929909
AT1G07240.1	16.70671184	16.54289886	16.81365595	16.79326037	16.78185914	16.6029047	16.48268981	16.52532504	16.47443161	16.24380621	0.261845759	0.006727	0.026972562
AT5G54430.1;AT5G54430.4	18.85859725	18.98898418	18.82696737	18.8972487	18.93194362	19.05214347	19.07212213	19.1331949	19.03657878	18.98379803	-0.154819238	0.006729836	0.026972562
AT4G02990.1;AT4G02990.2	15.24449392	15.52611406	15.33886171	15.47284312	14.7303003	14.52224436	NA	15.00629101	13.95698411	14.40944398	0.788781758	0.006751983	0.027028441
AT5G55125.1;AT5G55125.2	14.42471087	NA	14.5466654	13.99929539	14.6002672	NA	NA	13.31431417	14.00707984	13.40886044	0.815983234	0.006751305	0.027028441
AT2G21470.1;AT2G21470.2	17.34485068	17.44917283	17.41657489	17.45388952	17.29487199	17.68883765	17.51431339	17.74980397	17.45550382	17.65596389	-0.221012559	0.00678542	0.027129328
AT5G54190.1	19.91657782	19.69004232	19.86882255	19.64384034	19.84588357	19.33562151	19.49456265	19.51595773	19.60962605	19.6825866	0.265362412	0.006781732	0.027129328
AT1G43670.1	22.33495901	22.4128856	22.38754145	22.31589749	22.44590548	22.44997278	22.52443219	22.54746506	22.55939483	22.51646374	-0.140107915	0.006791392	0.027136737
AT1G34130.1	17.75386309	17.80052078	17.60295253	17.53040634	17.53597395	17.48805979	17.50243559	17.40262906	17.29398347	17.21654694	0.264012368	0.006797437	0.027139307
AT2G19190.1	NA	16.02250653	15.96139769	NA	15.84088608	16.30080297	16.12143031	16.15230069	16.4504332	16.25123644	-0.313643957	0.006800273	0.027139307
AT3G14290.1	16.64894735	16.4204899	16.51114265	16.87573735	16.2864603	14.91872351	15.82125579	16.45556482	15.73251194	14.79237853	1.004468591	0.006839311	0.027278583
AT2G02040.1	18.22958867	18.27640615	18.38264935	18.2614614	18.34392738	17.95930015	18.10702291	18.22378962	18.15659665	18.09758981	0.189946764	0.00687199	0.027389398
AT5G50110.1;AT5G50110.2	15.90113795	15.76774996	15.60161122	15.42167039	15.29852086	14.66774358	15.16013141	14.77090646	13.9384218	15.33202955	0.824291513	0.006875408	0.027389398
AT3G07670.1	18.7258322	18.7407492	18.68952031	18.88420332	18.60050823	18.58481207	18.41998486	18.45694793	18.63989885	18.40911328	0.226011254	0.006902363	0.027480162
AT5G57040.1	18.41271455	18.58262348	18.62134363	18.46054789	18.70526789	18.66187898	18.83342134	18.78042763	18.76965708	18.80354466	-0.21328645	0.006922689	0.027544445
AT4G08920.1	17.13951138	17.20386414	17.30554523	16.95079508	17.18901374	17.41144478	17.32530546	17.29091881	17.46103973	17.48449251	-0.236894342	0.006941107	0.027589146
AT5G10920.1	19.88621754	20.04866514	20.11358703	19.80331446	20.01617714	20.25649435	20.2308015	20.08984096	20.22903001	20.16964613	-0.221570331	0.006947678	0.027589146
AT5G27840.1;AT5G27840.2;AT5G27840.3;AT5G27840.4	16.56098506	16.54760551	16.36291981	16.63136182	16.29855844	16.80552977	16.78579726	16.91708066	16.69930133	16.5863707	-0.278529814	0.006944058	0.027589146
AT5G40650.1	18.03322402	17.75534401	17.93368489	17.81324258	17.97876631	18.02062191	18.24852524	18.1950886	18.03145353	18.26674537	-0.249634564	0.006950673	0.027589146
AT3G12600.1;AT3G12600.2	17.68978645	17.14514604	17.71479555	17.4936913	16.9794252	17.71830543	18.20147784	18.03182503	17.91787319	17.80908982	-0.531145354	0.00701005	0.027808079
AT2G02510.1	18.49067855	18.80925943	18.80443672	18.89638858	18.53462205	18.20953904	18.4796145	18.29197555	18.42147727	18.51751177	0.32305344	0.00703109	0.02787476
AT3G45640.1	18.74087434	18.57211176	18.81570851	18.76451852	18.72911286	18.96483157	18.96200636	18.7898902	18.96137056	18.90398773	-0.191952084	0.00704414	0.027909704
AT1G44920.1	19.61711408	19.93716977	19.84607799	19.5978107	18.98995711	19.30847902	18.8931356	18.9102826	19.11456081	18.58014445	0.636305431	0.00713198	0.028239414
AT2G39810.1;AT2G39810.2	16.14464829	16.19006193	15.92779416	16.35164323	15.03920181	16.47703092	16.62208043	16.68155413	16.89377552	16.72388755	-0.748995826	0.007135927	0.028239414
AT1G78680.1;AT1G78680.2	19.09813749	19.08848806	19.13441629	18.97016489	19.12394203	18.89037413	18.88435538	18.97456303	18.95879624	18.96460034	0.148491928	0.007183694	0.028292503
AT2G21410.1	17.6538807	17.61970416	17.56487143	17.71581456	17.27133536	17.44734157	17.17965644	17.05179309	16.74223048	16.44115456	0.592686013	0.007166816	0.028292503
AT3G03890.1	19.80992353	19.60623711	19.57666148	19.81241863	19.64816445	19.88598527	19.85445296	19.90988137	19.98597254	19.82961126	-0.202499638	0.007173412	0.028292503
AT3G24160.1	16.64353211	16.85038221	16.56220664	17.49469936	17.03026839	16.07344705	16.28693492	16.34157615	16.61657756	16.35384119	0.581742368	0.007158139	0.028292503
AT4G15900.1	18.02625326	17.69452793	17.72918258	17.76273888	17.8251824	18.18492376	17.93050058	18.12249943	17.96693911	18.10335441	-0.254066446	0.007170073	0.028292503
AT4G24780.1;AT4G24780.2	17.73982675	17.54525863	17.58653196	17.7077231	17.78007834	17.39431196	17.54669856	17.50417501	17.51386636	17.31388389	0.217296603	0.007182732	0.028292503
AT5G09850.1;AT5G09850.2;AT5G09850.3;AT5G09850.4;AT5G09850.5	15.54416151	15.52612935	16.03419499	15.53856181	15.86370959	15.32744739	14.86163945	NA	15.28710632	15.34005175	0.497290221	0.00717022	0.028292503
AT5G43450.1	16.48149674	16.85995936	16.75604806	16.67336429	17.29490788	16.36092422	16.31081866	16.00034337	16.46717884	16.44083835	0.497134574	0.007178578	0.028292503
AT1G54990.1	17.88283407	17.82821088	17.59782706	17.66411391	17.69111646	17.57406868	17.29503348	17.51839191	17.06766544	17.49297194	0.343194185	0.007192331	0.028309601
AT5G59210.1;AT5G59210.2	16.96954391	17.34192704	17.05484805	16.96718122	16.86840058	17.2973462	17.35578123	17.20962471	17.55183591	17.37391868	-0.317321182	0.007294729	0.028695504
AT3G03920.1	16.09514562	16.550864	16.2247083	16.39110595	16.48461995	16.07284858	15.66280465	15.6599736	16.10752769	15.06669047	0.635319766	0.007330224	0.028817929
ATCG00380.1	22.79754477	22.92291354	22.93644205	22.87749833	22.89659553	22.78327564	22.74130198	22.73403685	22.7857398	22.64118565	0.14909086	0.00734767	0.028869289
AT3G21055.1;AT3G21055.2	16.73912133	16.97149865	16.86511704	16.23118555	17.05064581	17.72573903	17.51931375	16.8922582	17.3482181	18.00919988	-0.727432115	0.007378706	0.028973953
AT1G12050.1	19.28168331	19.34667387	19.27638798	19.23207189	19.27415062	19.56759035	19.39147227	19.32206898	19.56986488	19.51062704	-0.190131168	0.007405378	0.029026792
AT1G73460.1;AT1G73460.2	15.72870709	15.45586659	16.10563642	16.03100975	NA	14.40814395	NA	15.41611797	14.58152426	NA	1.028376236	0.007405012	0.029026792
AT3G13470.1	20.49730221	20.50744238	20.45358413	20.53723357	20.42952321	20.48019261	20.29722752	20.242688	20.21869803	20.26625125	0.184005618	0.007399756	0.029026792
AT4G26410.1	17.52160811	17.52775188	17.2832783	17.5557874	17.40361957	16.98334993	17.22739032	17.30760996	16.7620316	17.22462352	0.357407987	0.007424396	0.029084034
AT3G07180.1;AT3G07180.3	15.87269171	15.83731502	15.88360029	15.96078933	15.5215207	15.43381036	15.21184648	15.65935487	15.42877889	NA	0.381735761	0.007433959	0.029104194
AT2G42610.1;AT2G42610.2	16.8896822	16.3435206	16.71778351	16.43049502	16.48532304	15.82859519	16.39558601	16.29168873	15.9033123	16.14225866	0.461072695	0.007458018	0.029181047
AT5G67630.1	18.59202628	18.60875655	18.70657021	18.65637598	18.59148582	18.83424882	18.69568708	18.88750921	18.90852163	18.72222385	-0.178595149	0.007489882	0.02928833
AT2G02560.1;AT2G02560.2	19.06111009	19.08209705	19.06269442	19.02296105	19.05309861	19.14679985	19.22770289	19.11487595	19.19100618	19.23877091	-0.127438912	0.007506137	0.029334483
AT4G35000.1	21.23490512	21.15993168	21.13346586	21.08513398	21.09925405	20.98275967	20.98478419	21.06350041	20.92338697	21.02176485	0.147298917	0.007517162	0.029360155
AT1G50500.1;AT1G50500.2;AT1G50500.3;AT1G50500.4	18.50674147	18.69926065	18.4398106	18.4227095	18.55155432	18.78868966	18.61545004	18.71418178	18.83188244	18.73275703	-0.212576881	0.007529485	0.029368616
AT2G20360.1	20.10528448	20.00912606	19.96765688	19.96585473	20.02822175	19.91397774	19.9563563	19.78692207	19.73416051	19.72399417	0.192146618	0.007526552	0.029368616
AT3G59870.1	18.70848445	18.62007302	18.59156983	18.41045135	18.52033093	18.85091018	18.94301555	18.68249745	18.81275391	18.71694	-0.2310415	0.0075327	0.029368616
AT2G39780.1	18.29921696	18.1504861	18.11554156	18.23142277	17.78552271	18.38270423	18.45004328	18.57754316	18.44577467	18.30948968	-0.316672982	0.007552181	0.029427156
AT1G61770.1	16.41278318	16.21767755	15.53354571	16.28942456	16.13151939	15.55752353	15.43001798	15.54249083	15.59870099	15.85768947	0.519705518	0.007602571	0.029597874
AT1G63940.1;AT1G63940.2;AT1G63940.4	22.07347542	22.03127784	22.02757061	22.04126343	21.9826622	22.14901335	22.14326923	22.17137596	22.13018216	22.12706736	-0.11293171	0.007604978	0.029597874
AT5G11450.1;AT5G11450.2	21.19565456	21.17543869	21.10865079	21.12822597	21.27714662	21.28388077	21.34891614	21.30938087	21.38666034	21.29092668	-0.146929635	0.007631486	0.029683506
AT2G30200.1	20.33301336	20.39524333	20.34085631	20.3462237	20.31520928	20.52733955	20.45763738	20.44026089	20.51650222	20.41986762	-0.126212334	0.007656516	0.02974787
AT4G36130.1	22.97346335	23.07139329	23.03776946	22.82345821	23.03554451	22.79394656	22.80255857	22.80685717	22.85921286	22.82455015	0.170900703	0.007657063	0.02974787
AT3G10860.1;AT3G10860.2;AT5G05370.1	20.35802657	20.30889225	20.27551073	20.2645915	20.3246772	20.24051186	20.11013662	19.98223046	20.2171365	20.054705	0.185395561	0.007662936	0.029753143
AT1G04270.1;AT1G04270.2	22.0646487	22.13597851	22.10634249	22.06487562	22.14303562	22.02387751	21.95660091	21.82094087	21.97500757	21.97381366	0.152928088	0.007690645	0.029843144
AT1G48460.1;AT1G48460.2	17.11305027	17.07128428	17.35209517	17.01046254	16.83014379	16.97893385	16.6714996	16.77816699	16.6355906	16.57064733	0.348439536	0.007696637	0.029848816
AT2G36310.1	17.85874596	18.05355473	18.02905532	17.62658601	18.06650444	18.44288682	18.18676714	18.03045161	18.36018267	18.50236955	-0.377642267	0.007713965	0.029898422
AT3G23820.1	19.31575987	19.21649958	19.36114704	19.43561329	19.47041659	19.15036709	19.26208796	19.14664076	19.15391565	19.18114255	0.181056474	0.007766909	0.030085928
AT2G26230.1	19.06500058	19.015494	19.08838195	19.06742386	18.7790877	19.42322468	19.32248714	19.18726991	19.18664625	19.15491697	-0.251831372	0.007815944	0.030240315
AT3G55260.1	19.5835364	19.647887	19.64637061	19.62463662	19.57304246	19.8885099	19.78876771	19.65930609	19.75612301	19.76561309	-0.156569339	0.007812736	0.030240315
AT1G73250.1	17.3883621	17.38007206	17.28497769	17.3235386	17.57012994	17.71843254	17.51497597	17.54935602	17.75083781	17.56175035	-0.229654457	0.007832763	0.030287601
AT2G20820.1	17.97076874	17.76299834	17.9839622	18.05036948	18.13284108	17.72794039	17.62396006	17.85026621	17.8088071	17.64796427	0.248400364	0.007851611	0.030342677
AT1G08830.1;AT1G08830.2	19.72927719	19.90850404	19.79995981	19.18698228	19.90938773	20.22978111	20.16741815	19.99176817	20.10998365	20.21175286	-0.435318575	0.007904498	0.030529154
AT1G79230.3	20.47448033	20.49065897	20.53664563	20.49456069	20.51867428	20.64146792	20.68953907	20.65524944	20.64010016	20.53872131	-0.1300116	0.00791216	0.030540845
AT5G51120.1	16.4730398	16.29815567	16.19631972	16.60841366	16.69269722	16.82140031	17.00127623	16.60333657	16.75975818	16.85057755	-0.353544553	0.007950222	0.030669795
AT1G72560.1;AT1G72560.2;AT1G72560.3;AT1G72560.4;AT1G72560.5;AT1G72560.6;AT1G72560.7	16.92333909	16.90017104	16.74305933	16.8077574	16.8730956	16.63319392	16.82382746	16.56914061	16.6430811	16.61946058	0.19174376	0.007960151	0.030690131
AT3G18050.1	17.40821363	17.45903131	17.44610596	17.22212509	16.92767381	17.10451685	15.91148094	16.43867654	16.61527041	16.91269056	0.696102899	0.00796505	0.030691061
AT5G55940.1	17.6233314	17.30254968	17.39499014	17.4812476	17.7544178	17.08528572	17.42723099	16.93404787	17.20795803	17.11633381	0.35713604	0.008000774	0.030810696
AT3G10090.1;AT5G03850.1	20.35721048	20.41690265	20.80554709	20.43519208	20.68687493	21.06258508	20.97395376	20.68402602	20.87933196	20.80725428	-0.341084776	0.008061155	0.031018066
AT3G16270.1;AT3G16270.2;AT3G16270.3	18.13594471	18.09660707	18.14324867	18.08684632	18.12305542	18.36175534	18.46214277	18.14765212	18.24043266	18.33389346	-0.192034831	0.008064038	0.031018066
AT4G32900.2	16.89349115	16.96926284	17.16566271	17.38995897	17.44617867	16.57449005	16.87682867	16.81345555	16.89714823	16.31812439	0.476901494	0.008071729	0.031029535
AT1G21080.1;AT1G21080.2;AT1G21080.3	18.62092857	18.56353891	18.57548754	18.72409413	18.78386471	18.76211922	18.84473947	18.79892738	18.85613673	18.95130748	-0.189063288	0.008102706	0.031130456
AT1G37130.1	21.27667535	21.37314766	21.3902183	21.1997574	21.34365093	21.16638868	21.20216329	21.08735665	21.17631561	21.17229809	0.155785462	0.008176486	0.031377326
AT4G26110.1	19.21077121	19.24423607	19.11386932	19.12900373	19.1352684	19.10733458	18.97014803	18.92372499	18.93363879	19.06487168	0.166686128	0.008176214	0.031377326
AT3G52340.1;AT3G52340.2;AT3G52340.3;AT3G52340.4;AT3G52340.5;AT3G52340.6;AT3G52340.7	18.43306377	18.29882779	18.60128839	18.39348682	18.30750324	18.57689394	18.56067615	18.61987249	18.65714745	18.84543492	-0.245170989	0.008191891	0.031418142
AT5G10560.1	18.96661247	18.84819196	18.89894084	18.99406058	18.90798793	19.02127009	19.09113059	19.10248324	19.08708467	19.00846419	-0.138927801	0.00819973	0.031429913
AT3G08580.1;AT3G08580.2	23.45482941	23.62014061	23.73676814	23.52220651	23.56274271	23.43397556	23.39709906	23.26436242	23.46314965	23.25110703	0.217398736	0.008226373	0.031513704
AT1G66940.1;AT1G66940.4	16.43528773	16.68674672	16.26242523	16.49671493	16.30887582	15.94434375	16.1496479	15.64816656	15.94016675	14.82688112	0.73616887	0.008231454	0.031514845
AT5G42890.1	17.75865915	18.10961134	18.16239625	17.93002117	17.92639445	18.27590624	18.57440135	18.3803596	18.41613777	18.03068869	-0.358082256	0.008249953	0.031567328
AT1G15750.1;AT1G15750.2;AT1G15750.3;AT1G15750.4	20.07479217	20.03364884	19.94500939	20.06002035	19.92840416	20.10690793	20.16556704	20.19886465	20.13481985	20.14427486	-0.141711883	0.008264096	0.031603091
AT2G26440.1	17.86768294	17.82333614	17.85126714	17.88804756	17.75236104	17.72796697	17.555383	17.74738006	17.36449378	17.59114976	0.239264249	0.008271786	0.031614152
AT2G36680.1	NA	13.97648357	13.42478303	14.3931625	14.25391395	15.16236772	NA	14.46728075	15.0763271	14.69723909	-0.838717905	0.008279927	0.031626919
AT4G11850.1	18.69235328	18.73742891	18.82522589	18.60767346	18.8334306	19.05733603	18.98594475	18.84446978	18.9376152	18.8635874	-0.198568204	0.008293696	0.031661161
AT1G31220.1	18.14302441	18.20268822	18.11161456	17.88097053	17.96019995	18.39308875	18.29509628	18.12898611	18.46212279	18.33861453	-0.263882158	0.008306338	0.03169106
AT3G48000.1	19.80135787	19.90399949	19.94610954	19.88753301	19.91152219	20.01918076	20.0718237	20.06131317	20.05568492	19.94562386	-0.140620864	0.008320627	0.031725751
AT5G15450.1	20.56785212	20.5057476	20.44772495	20.54395882	20.49176504	20.40598904	20.38483854	20.40532432	20.39506548	20.27978966	0.1372083	0.00832506	0.031725751
AT2G42500.1;AT3G58500.1	20.32860481	20.3069695	20.47052384	20.39736546	20.51855904	20.46374587	20.57051355	20.63701573	20.69435959	20.62895098	-0.194512614	0.008355012	0.031821489
AT1G07110.1	19.80993138	19.77848305	19.74371845	19.72661399	19.72335597	19.66077762	19.67636689	19.6240654	19.58291928	19.63371188	0.120852354	0.00838072	0.031882544
AT4G33250.1	18.5100726	18.51031217	18.61761095	18.25963294	18.45938759	18.97435577	18.64716327	18.70816446	18.82685878	18.60974146	-0.281853499	0.008377827	0.031882544
AT2G40890.1	17.97027444	18.21443297	18.213764	18.12218596	18.10190901	17.74606157	17.79251071	17.77931539	18.11296377	17.89778638	0.25878571	0.008430152	0.032015144
AT3G22370.1	17.50577279	17.54158822	17.57618169	17.61202616	17.38619931	17.60263363	17.85489273	17.82363469	17.62909332	17.79809204	-0.217315645	0.008428972	0.032015144
AT5G53850.2;AT5G53850.5	19.17687681	19.08165767	19.12096429	18.92310402	19.02612625	19.23816446	19.27239742	19.15235912	19.30993814	19.25664638	-0.180155296	0.008429479	0.032015144
AT2G32520.1	20.49548812	20.53579175	20.592853	20.60681544	20.64384738	20.63209707	20.75695531	20.71486596	20.86523185	20.74852865	-0.168576628	0.008449572	0.03206664
AT3G09630.1	20.65004199	20.82090192	20.78888876	20.76301618	20.66785305	20.63820079	20.63074704	20.56775002	20.53012434	20.44732138	0.175311666	0.008458312	0.03206664
AT4G21710.1	18.96114443	18.9916547	19.29301804	19.34015219	19.16595707	19.37351517	19.34185105	19.42085254	19.41393364	19.55400232	-0.270445658	0.008457504	0.03206664
AT5G10870.1	16.643363	16.52696987	16.7300455	16.84475479	16.53522677	16.95274125	16.91702237	16.935119	17.07261415	16.72232726	-0.263892818	0.008497938	0.032198338
AT5G56290.1	19.89704332	19.94556672	20.04923702	20.06465857	19.99396663	19.82940686	19.67639272	19.88797321	19.82865717	19.51572871	0.242462718	0.008505488	0.032208425
AT1G69250.1	18.00526817	17.95606982	17.91543594	18.04615415	18.12658349	18.28687357	18.42206477	18.2089297	18.042012	18.26012933	-0.234099561	0.008537027	0.03229074
AT5G47030.1	20.10952462	20.14203225	19.98097629	19.91819212	20.04769374	19.7665095	19.88797172	19.84502596	19.93121074	19.88340848	0.176858524	0.008535848	0.03229074
AT1G07700.1;AT1G07700.2;AT1G07700.3;AT1G07700.4	18.44100295	18.66276572	18.63087499	18.36186669	18.41874618	18.91950641	18.78235839	18.74596641	18.70031779	18.62191951	-0.250962395	0.008547439	0.032296371
AT4G27640.1	19.17863811	19.01309909	18.90944194	19.13899669	19.21549271	18.82171794	18.77352881	18.85045546	18.95001474	18.95199894	0.221590528	0.008548319	0.032296371
AT4G37640.1	18.10235508	18.08441914	18.048721	18.17708857	18.06426911	18.27954711	18.22389801	18.28860928	18.14561875	18.24455895	-0.141075836	0.008555407	0.032304629
AT1G64760.1;AT1G64760.2	17.31005356	17.31134921	17.18799958	17.38679714	17.59003874	17.45081657	17.75161597	17.57258181	17.73968174	17.64660793	-0.275013159	0.008591849	0.032423649
AT2G46650.1	16.78839973	16.48604937	16.54474262	16.38530969	16.59511176	16.43825743	16.12265209	16.0245575	15.69705443	15.18899829	0.665618681	0.008603344	0.032448447
AT3G04610.1;AT3G04610.2;AT3G04610.3;AT3G04610.4	18.41630274	18.36550227	18.13626522	18.07857302	18.0876493	18.48205951	18.43202393	18.41348745	18.44301232	18.52625087	-0.242508307	0.008632823	0.032541
AT3G08530.1	18.84294263	18.94770827	18.88073144	18.86439474	19.01789038	19.1477639	18.99017877	19.05154353	19.04303263	19.12923773	-0.161617819	0.008644579	0.032566685
AT2G40930.1;AT2G40930.2	15.865813	15.80904208	16.05960852	15.66265447	15.96014677	16.10383896	16.43129355	16.15367473	16.01875221	16.59026979	-0.388112881	0.008669014	0.032634683
AT5G19770.1;AT5G19780.1	24.4097703	24.45783774	24.50435518	24.3426558	24.44450335	24.3609569	24.27381039	24.20158164	24.32600039	24.22150629	0.155053352	0.008672535	0.032634683
AT5G12950.1	20.09531202	20.04120995	20.0679831	20.01610912	20.0593471	20.14029807	20.22838422	20.27956298	20.2161893	20.11190742	-0.139276137	0.0086782	0.032637362
AT1G33410.1;AT1G33410.2	15.17402059	15.25032433	15.76302558	15.5074478	NA	15.92920523	15.81229264	16.34001349	15.92921217	15.7055109	-0.519542311	0.008692191	0.032671334
AT1G19570.1	21.34913758	21.38651826	21.32099221	21.30116347	21.42059249	21.30019725	21.25205325	21.12792381	21.19710748	21.12537185	0.155150073	0.008703256	0.032694272
AT1G65960.2	21.50048111	21.47138746	21.56242598	21.44079315	21.56244461	21.36117382	21.4049191	21.34359672	21.36689846	21.41741269	0.128706302	0.00872947	0.032768989
AT4G28100.1	18.33312914	17.96482593	18.20784368	18.32751756	18.22577229	17.68622693	18.18503026	17.86747784	17.86790611	17.58582078	0.373325332	0.008733092	0.032768989
AT1G65270.1;AT1G65270.2;AT1G65270.3	16.77050904	16.46853973	16.79955989	16.6895749	16.69772778	16.37571995	16.61256618	16.47071606	16.16043872	16.12000697	0.337292695	0.008843232	0.033161918
AT2G36800.1	17.45527905	16.99282772	16.75973217	17.07494631	16.56351954	16.57407903	16.53400036	16.33833074	16.46860813	15.7503537	0.636186567	0.008847875	0.033161918
AT1G69960.1	16.71278222	16.760629	16.61562964	16.74756363	16.82054049	16.85491707	16.87350419	16.83540897	16.94885769	16.90146796	-0.151402182	0.008870709	0.033209716
AT5G61510.1;AT5G61510.2	18.00073177	18.13045996	18.18489471	18.09464989	18.19118455	18.26407602	18.27463295	18.27051434	18.23381157	18.27859465	-0.143941729	0.008869537	0.033209716
AT3G47930.1	18.89494503	18.9166405	18.67210762	18.74018592	18.59432825	18.67065279	18.56696079	18.42458459	18.48475997	18.38342586	0.257564662	0.008889441	0.03324207
AT5G05780.1	20.21100421	20.22794962	20.31451244	20.14112175	20.07519708	20.39846189	20.27998231	20.39532702	20.43809943	20.3326638	-0.174949869	0.00888692	0.03324207
AT3G26085.1;AT3G26085.2;AT3G26085.3;AT3G26085.4	16.4695353	16.12112673	16.46349883	16.26013485	16.03840034	15.84362177	15.94591015	14.76225226	NA	14.55671559	0.993414269	0.008896473	0.033249496
AT1G68100.1;AT1G68100.2	16.56319478	15.9184836	15.97642763	16.21179896	15.76339912	15.6110911	15.72630332	15.78237375	15.38416991	15.59814557	0.466244091	0.008923259	0.033274112
AT2G20060.1	16.46687466	16.32225738	16.24879297	16.41423102	16.01830886	16.0341133	16.03742469	15.69770335	15.68432127	16.14111526	0.375157405	0.008922228	0.033274112
AT3G19930.1;AT3G19930.2	17.30167481	17.56523599	17.43101599	17.90600978	17.34104097	18.24518593	17.69873179	18.23854469	18.10587782	17.7154057	-0.491753681	0.00891784	0.033274112
AT4G02170.1;AT5G38700.1	19.78030106	19.56383865	19.31818089	19.43199537	19.39742605	NA	19.11861669	19.06819047	19.13215578	19.33775908	0.334167898	0.008915416	0.033274112
AT4G26900.1	20.6227543	20.60841366	20.57866199	20.56791709	20.6331265	20.65661165	20.71055086	20.76281348	20.72528137	20.83092984	-0.135062733	0.008944496	0.033334436
AT1G31860.1	19.02988571	18.96322066	18.94343342	18.90275194	18.96810988	19.0355133	19.12302004	19.08813346	19.07512656	19.10011049	-0.122900446	0.008995452	0.033505391
AT1G05520.1	18.07705039	18.12442931	18.0475553	18.07685212	18.13103802	18.41185851	18.28718931	18.10205771	18.29457139	18.26817646	-0.181385646	0.009024555	0.033594799
AT4G03280.1;AT4G03280.2	22.7343098	23.04564903	22.70969092	22.48645943	22.84388119	22.511439	22.44127961	22.17313117	22.43936575	22.54105879	0.342743211	0.009051209	0.033674996
AT3G51140.1	19.23387943	19.25591605	19.29990782	18.87302048	18.98358652	18.87802696	18.93652867	18.90276078	18.65400661	18.60075502	0.334846453	0.009075019	0.033744525
AT2G43210.1;AT2G43210.2;AT2G43210.3	17.99207533	17.73873881	17.80866886	17.77012185	17.92827547	18.14136876	18.37132148	18.22449635	18.26538613	17.83055234	-0.319048947	0.009106114	0.033841052
AT5G22620.1;AT5G22620.2;AT5G22620.3;AT5G22620.4;AT5G22620.5;AT5G22620.6	19.95368777	19.89816441	19.92450808	19.79117402	19.88397669	20.04614882	20.14596696	20.01292183	19.96840243	20.04142387	-0.152670587	0.009175965	0.034081417
AT1G23130.1	18.2504511	18.25089979	18.32282598	18.34418319	18.21569888	18.33444352	18.46977694	18.45953968	18.40322428	18.41564688	-0.139714472	0.009192373	0.03410391
AT4G34180.1	19.79567982	19.78986473	19.99895947	20.0813612	19.97470306	20.05784105	20.16295182	20.21699446	20.11030233	20.14484741	-0.210473757	0.009191859	0.03410391
AT2G43460.1;AT3G59540.1	20.44344138	20.33315535	19.90243694	20.04056799	20.00716965	19.6585288	19.96768502	19.53416797	19.48313676	19.9294318	0.430764194	0.009204861	0.034131022
AT4G26570.1;AT5G55990.1;AT5G55990.2	17.21431912	17.05107083	17.04267469	17.01335539	16.74914926	16.9536622	16.6908301	16.55184342	16.54713704	16.22156447	0.421106415	0.009233773	0.034218971
AT1G32900.1	15.33640544	14.61811015	14.28393479	14.19971835	14.97846022	15.36922586	15.18842658	15.88556054	15.22256475	15.39283727	-0.72839721	0.009244356	0.034238931
AT3G01520.1	19.72257576	19.75099151	19.87920929	19.22229729	19.70251937	20.13207292	19.93929511	19.89460316	20.10158334	20.04877155	-0.367746572	0.009288767	0.034384093
AT4G30490.1	16.49876196	16.49476341	16.4352747	16.52724637	16.25767512	16.83263046	16.86802673	16.41168642	16.77847503	16.81459498	-0.298338409	0.009299166	0.034403258
AT3G60340.1;AT3G60340.2	18.10383589	18.20537804	18.24095433	17.87787124	18.01853164	18.55906708	18.26427765	18.19269254	18.7111729	18.47115919	-0.350359646	0.009351727	0.034578298
AT3G28450.1	18.7861324	18.79107066	18.60451703	18.7944825	18.58982667	18.60800931	18.53431808	18.50413232	18.54231776	18.46463748	0.182522864	0.009362819	0.034599895
AT3G17970.1	18.30863233	18.40783618	18.27185509	18.08166027	18.09063452	18.14232648	18.01456539	17.9441115	17.94571244	17.89808173	0.243164172	0.009391355	0.034685897
AT3G04600.1;AT3G04600.2;AT3G04600.3	19.82904136	19.82434038	19.79983337	19.87754476	19.86542368	19.95903406	19.91820668	19.9456953	19.96023673	19.95326149	-0.108050142	0.009420061	0.034752958
AT3G18490.1	19.50114327	19.72398418	19.72060666	19.55188471	19.65487199	19.86205311	19.79388426	19.71287792	19.84220761	19.84699463	-0.181105343	0.009415071	0.034752958
AT2G25800.1	17.58832668	17.75109288	17.52407488	17.7365737	17.66765905	17.49592527	17.41735809	17.5068809	17.47449815	17.53029202	0.168554552	0.009481283	0.034939696
AT3G17040.1;AT3G17040.2	16.83527326	16.36825578	16.31574926	16.28211289	16.2061177	16.227928	16.09625806	14.85701875	15.30474346	15.44739323	0.814833477	0.009476412	0.034939696
AT5G05610.1;AT5G05610.2	14.63127939	NA	14.40923844	14.8190065	14.55840278	NA	14.0967728	NA	13.26375628	NA	0.924217238	0.009488563	0.034946977
AT4G38740.1	21.25142924	21.44028117	21.39083755	21.48539597	21.35510909	21.28182818	21.10289071	21.20221711	21.2785765	21.13361009	0.184786088	0.009500538	0.034971533
AT5G65020.1	18.27558802	18.11818068	18.19492033	18.32948979	18.29590791	18.11206783	17.96822241	18.13340816	17.9826984	17.72157986	0.259222016	0.009508791	0.034982368
AT1G23730.1;AT1G23730.2	14.94434603	13.55269311	14.97535988	14.9959526	13.76374145	15.35098406	15.63666144	15.57740817	15.01261581	15.72809057	-1.014733395	0.00953291	0.03505153
AT2G07707.1;ATMG00480.1	20.59185832	20.71948575	20.77210029	20.55768058	20.80773382	20.5153957	20.62073352	20.35571671	20.44402809	20.4354261	0.215511727	0.009602815	0.035269201
AT5G58970.1	15.32533357	14.85052871	15.42014116	14.79870973	14.96056764	14.74998462	14.29726021	NA	NA	14.33119688	0.611575593	0.009599649	0.035269201
AT2G11890.1	17.95229762	18.04764582	18.30333037	17.88431364	18.08722455	18.18488018	18.2142954	18.47153233	18.42063464	18.40594335	-0.284494781	0.00961263	0.03528558
AT1G18540.1	21.51330545	21.43564992	21.38362098	21.62222256	21.60954579	21.31207639	21.24448927	21.35707621	21.32667525	21.40555285	0.183694944	0.009626649	0.035288837
AT1G47380.1	17.24894674	17.11756194	17.3233187	17.22727749	17.16074793	17.2345368	17.46597287	17.41980386	17.50091188	17.63631308	-0.235937138	0.009634483	0.035288837
AT5G10290.1;AT5G10290.2	16.96201483	16.95023692	16.93693694	16.12058215	16.5939367	15.74888205	16.1047523	16.31833273	16.31651666	16.21716065	0.571612628	0.009632002	0.035288837
AT5G55510.1	17.10417897	17.32306356	17.01760227	17.29170132	17.06491114	16.88642297	16.6915527	16.94580958	16.25631743	NA	0.465265778	0.00963494	0.035288837
AT5G40890.1;AT5G40890.2	18.55608314	18.58547973	18.74097643	18.80127261	18.75536357	18.42143618	18.4049004	18.61864718	18.53208954	18.39783755	0.212852929	0.009650437	0.035325962
AT2G46560.1;AT2G46560.2;AT2G46560.3	15.25230324	15.0944365	15.15911054	15.3979119	14.73576755	15.40713496	15.53096711	15.67175666	15.52886613	15.3539187	-0.37062277	0.009659892	0.035340937
AT3G63410.1	21.44133027	21.49096738	21.64752781	21.41788135	21.59616518	21.38316743	21.23314451	21.30177192	21.37302549	21.38794369	0.182963796	0.009673959	0.03537276
AT3G52750.1;AT3G52750.2;AT3G52750.3	19.93564563	19.81945876	19.7871836	19.87574185	19.75060559	19.69661951	19.69620857	19.72223886	19.70856865	19.63180763	0.142638442	0.009714221	0.035500277
AT2G44040.1	19.36270582	19.37919008	19.28013188	19.3186068	19.39945318	19.51712342	19.56639785	19.52427196	19.45052865	19.3988564	-0.143418105	0.009765316	0.03566722
AT5G23740.1	21.4715115	21.95649456	21.4987197	21.32381454	21.53012434	21.3386167	21.08695514	21.10685683	21.29466113	21.19298505	0.35211796	0.009785604	0.035721521
AT4G15130.1	18.56322607	18.34217018	18.42535935	18.41008692	18.246453	17.5184918	18.16831955	18.26491444	17.96826741	18.00812766	0.411834929	0.00980257	0.035763641
AT3G23700.1	19.80545892	19.93010782	19.85139678	19.83065756	19.87638654	20.09122359	19.96345775	19.98752772	19.93784505	19.99847749	-0.136904796	0.009847054	0.035906054
AT3G05530.1	21.96159736	22.0355529	21.97947683	22.00866456	22.04068169	22.17121407	22.10335505	22.18595702	22.16174391	22.04919713	-0.129098766	0.009886116	0.036028551
AT3G58570.1	17.53558674	17.36813981	17.26028557	17.53464485	17.44600901	17.85148676	17.90881478	17.60453875	17.60639075	17.55161064	-0.275635142	0.010000776	0.036426263
AT4G00860.1	18.69389867	18.5359322	18.37017229	19.00228212	18.4268503	18.32703943	18.06901963	18.31341894	18.20799615	18.28010921	0.366310443	0.010012706	0.036429442
AT5G23140.1	19.24781396	19.0907017	19.25460192	18.99128655	19.45948165	19.4775982	19.48397712	19.41485863	19.40811409	19.59900114	-0.267932677	0.010010369	0.036429442
AT3G13860.1	18.72814639	18.83176494	18.81274451	18.8247599	18.84124491	18.98527772	18.94807915	18.9874389	18.9411164	18.84777614	-0.134205531	0.010024818	0.036453381
AT5G11150.1;AT5G11150.2	15.81257343	15.94967627	15.71270432	15.86388136	15.49855007	15.48723083	15.49447124	15.52838696	15.29607018	14.85709653	0.434825942	0.010055317	0.036544118
AT1G64090.1	18.67166545	19.29311686	19.27483538	18.98921708	19.12802957	18.61038688	18.85686925	18.11370148	18.73251194	18.55364054	0.497950852	0.010084378	0.036581312
AT1G78150.1;AT1G78150.2;AT1G78150.3	17.37903986	17.21388263	17.1486156	17.09027786	17.20105181	17.07038304	16.89434411	17.12970562	16.93506143	16.94074946	0.212524821	0.0100931	0.036581312
AT2G12550.1	14.54181657	14.38722978	14.94500939	14.72160122	14.41949281	14.83917918	15.26395869	15.15806132	14.85167097	14.90457818	-0.400459712	0.010083119	0.036581312
AT3G52950.1;AT3G52950.2	18.25278091	18.2407727	18.21144632	18.22589935	18.28766729	18.01470703	17.9706508	17.96560957	18.07604311	18.25878224	0.186554764	0.010093311	0.036581312
AT5G06220.1;AT5G06220.3	18.02414408	18.13274571	18.01534427	18.11206783	17.91649181	17.83592087	17.80509517	17.85906761	17.89616682	17.46676157	0.267556333	0.010085379	0.036581312
AT3G52880.1;AT3G52880.2	22.34527908	22.37300159	22.43060568	22.49569793	22.44122135	22.54617477	22.50483887	22.56199501	22.56151963	22.54160476	-0.126065483	0.010123267	0.036649565
AT5G23575.1	17.3191958	17.0413597	17.09796009	16.97422411	16.85491707	16.90730146	16.58938781	16.89626144	16.23664957	16.41190484	0.44923033	0.010118586	0.036649565
AT3G60600.1	17.68387872	17.52628526	17.75407195	17.54096045	17.55501595	17.3263856	17.29055889	17.43686604	17.55981024	17.39403557	0.210511197	0.010136761	0.036678264
AT4G25340.1;AT4G25340.2	15.37337497	15.15785612	15.27485858	15.34947475	15.15669935	14.22391874	14.9737153	15.26122815	14.62915737	14.39427511	0.565993821	0.010170756	0.03678107
AT5G15230.1;AT5G15230.2	15.80776746	15.61679291	15.85999332	14.15592502	15.26690364	16.04395431	16.21983026	16.15201146	16.42191853	16.65305498	-0.956677438	0.010193723	0.036843905
AT3G26060.2	23.60251085	23.7007373	23.64583607	23.58121851	23.61887566	23.47370278	23.35665184	23.53722883	23.5461253	23.49201452	0.148691024	0.010242563	0.037000137
AT4G30600.1;AT4G30600.2	18.09357231	17.79712954	18.06733982	17.97863226	17.65648771	17.45464469	17.68902883	17.44778548	17.43738635	17.83466239	0.345930781	0.010264385	0.037058648
AT5G08570.1;AT5G08570.2;AT5G08570.3	21.41055073	21.51905358	21.48790969	21.46455373	21.52163878	21.63494396	21.6360776	21.55747492	21.61017237	21.57185169	-0.121362807	0.010271147	0.037062755
AT5G27720.1	18.02420902	18.03744507	18.03670486	17.93689094	18.31436197	18.3167544	18.38291105	18.14913681	18.30653347	18.4322238	-0.24758953	0.010321469	0.037223951
AT5G62810.1	17.72234061	17.84112818	17.56068361	17.82997043	17.93964234	17.54294117	17.52907972	17.66475976	17.41319818	17.18005483	0.312746304	0.010339594	0.037268919
AT5G06580.1	18.91386529	18.91228123	18.82366578	18.9349175	18.78282869	19.14783841	18.99908889	18.96342389	18.99824884	19.04476764	-0.157161838	0.010348592	0.037280958
AT4G33680.1	21.36387594	21.27207957	21.33608481	21.14717883	21.261272	21.43327266	21.47322713	21.45983481	21.40513211	21.37293518	-0.152782148	0.010355457	0.037285303
AT4G17170.1	20.67627219	20.6939344	20.68711422	20.60618288	20.56097648	20.61112749	20.49075688	20.45663516	20.37014887	20.26140401	0.206881553	0.010392575	0.037398511
AT1G06650.2	20.1311938	20.07166661	19.95330412	20.06978015	20.01817572	20.12314385	20.22848991	20.26415621	20.17893712	20.17613905	-0.145349149	0.010418503	0.037456681
AT4G30160.1;AT4G30160.2;AT4G30160.3;AT4G30160.4	19.24704437	19.27077894	19.26410122	19.23309066	19.24611429	19.42425652	19.39017316	19.41489165	19.39030333	19.2699074	-0.125680513	0.010420109	0.037456681
AT5G06410.1	16.54594786	16.46481055	16.45736485	16.15599812	16.33025867	16.72139295	16.9126204	16.60111207	16.46743042	16.96069206	-0.341773572	0.010467799	0.037607593
AT1G53750.1	20.95006032	20.84240866	20.88676232	20.86804633	20.92693731	21.0268449	21.08458913	21.01527892	20.94285666	21.04870504	-0.128811942	0.010559313	0.037915701
AT1G27930.1	18.38081615	18.33330824	18.31872815	18.41258225	18.28541577	18.31556973	18.16631512	18.20076932	18.16874066	18.18033655	0.139823834	0.010566977	0.037922554
AT1G07250.1	18.9171506	18.91192735	18.9264292	18.88103029	18.95135871	19.02813539	18.97740292	19.02529369	19.10205002	19.03231752	-0.115460676	0.010574209	0.037927853
ATCG00160.1	22.00001926	22.19037992	22.26017529	21.96563282	22.18549129	21.93362295	21.88503125	21.84203646	21.95102142	21.97765097	0.202467112	0.010583534	0.037940644
AT2G38670.1	18.31311775	18.40372357	18.52442311	18.25371825	18.31010683	18.26174143	18.18021512	18.07391665	18.2003383	18.15544085	0.18668743	0.010589448	0.037941202
AT4G04830.1	18.94232263	18.88220121	18.7983832	18.61762529	18.85394912	18.60880708	18.7946348	18.19937041	18.30334821	18.05458312	0.426747569	0.010702413	0.038325108
AT2G28430.1	17.1242122	16.96318961	16.81563346	17.32520882	16.87505337	16.79853508	16.9306796	16.44378534	16.38703452	16.27470756	0.453711073	0.010739353	0.038436501
AT1G29660.1	21.27788443	21.18816866	21.15526295	21.18535215	21.14917775	21.35833784	21.32025408	21.3730308	21.2478186	21.310818	-0.130882675	0.010747125	0.038443436
AT1G09970.1;AT1G09970.2	16.15673489	16.64832949	16.66743037	16.31549809	15.61315636	15.62121626	NA	15.92206866	15.37099043	15.11453133	0.773028169	0.010787746	0.038508754
AT1G34260.1;AT1G34260.2;AT1G34260.3	17.03284212	16.8042823	16.84832952	16.8313691	17.01532793	17.11745033	17.01934096	17.14297457	17.07091756	17.07122142	-0.177950773	0.010787062	0.038508754
AT2G26260.1	16.90183325	17.09083607	16.73358472	17.04478898	16.91872351	16.33697371	15.74313824	16.59466576	16.72480692	16.60083921	0.537868535	0.010788763	0.038508754
AT3G56070.1;AT3G56070.2	19.08387402	19.02462026	19.07935457	19.08089298	19.08380132	19.0932628	19.21074506	19.20647069	19.22413125	19.28392033	-0.133197394	0.010788748	0.038508754
AT4G01310.1	22.85025629	22.96706932	22.86799733	22.83410721	22.77306474	22.79329769	22.70805372	22.71829247	22.69294108	22.62446885	0.151088215	0.010796759	0.038510863
AT4G29060.1	22.33397969	22.38693919	22.3283665	22.37179259	22.3514472	22.24187379	22.29124997	22.25459558	22.24473314	22.19320469	0.109373602	0.010801043	0.038510863
AT1G48090.1;AT1G48090.2;AT1G48090.3;AT1G48090.4;AT1G48090.5;AT1G48090.6	17.26931848	17.19764865	17.33334756	17.25721287	17.25382902	17.44513612	17.44225508	17.34513666	17.32826294	17.41222249	-0.132331343	0.010903983	0.038856867
AT1G65260.1;AT1G65260.2	21.52337722	21.56490212	21.53691118	21.52982895	21.48818436	21.40481518	21.43688535	21.47593525	21.30746432	21.2682747	0.149965805	0.010927992	0.038879342
AT2G33800.1	22.05398619	22.11622338	22.1738357	22.02718586	22.05858436	21.96326018	22.0056081	21.90645025	21.98503098	21.87489357	0.13891448	0.010925283	0.038879342
AT5G52310.1	21.83429435	21.67608706	21.50726815	20.89432487	21.68222652	22.02244232	22.069436	22.026801	21.87378278	22.02259471	-0.484171171	0.01091967	0.038879342
AT1G16700.1	16.68706124	16.56475535	16.34298093	16.79125193	16.2888931	16.2353374	15.89319012	16.3208499	16.08323415	16.30325812	0.367814575	0.010941611	0.038906787
AT4G26160.1	15.7930063	15.85596343	16.00606305	15.70112503	16.04693427	16.19177059	16.18601168	15.89561078	16.41861031	16.40614022	-0.339010303	0.010950736	0.03891823
AT4G38130.1	18.15116523	17.97681581	17.76906945	17.88698851	17.78672908	18.09747151	18.28908679	18.15640902	18.04547172	18.36620694	-0.276775581	0.010993216	0.039048139
AT5G64090.1	16.5016615	16.21610165	16.46131317	16.71034906	16.60181721	16.21136171	16.22955863	16.39053677	16.05535659	16.09741286	0.301403206	0.011012609	0.039095947
AT1G43710.1	17.28940655	17.39980362	17.42466659	17.20177934	17.2610022	17.18123963	17.21008151	17.13329275	17.14659851	17.09637544	0.161814092	0.011026124	0.039122848
AT2G37050.1;AT2G37050.3	15.15040974	14.6117107	NA	14.02358111	14.57338092	NA	14.23718755	13.4189199	13.67346367	13.63758715	0.847981045	0.011055101	0.039162396
AT3G59770.1	17.88321604	17.66478753	17.80966138	17.76807445	17.70148246	17.91617688	17.97806242	18.00492816	17.91088862	17.84297638	-0.165162121	0.011052874	0.039162396
AT4G33400.1	15.42379218	15.77736064	15.57235384	15.3801837	15.3944426	NA	14.95304602	NA	NA	15.17711194	0.444547611	0.011044345	0.039162396
AT3G14010.1;AT3G14010.2;AT3G14010.3;AT3G14010.4;AT3G14010.5	18.21052391	18.44552414	18.46543488	17.99369581	18.09955842	18.75997593	18.57745833	18.48482289	18.52373423	18.45900329	-0.318051504	0.011067023	0.03916252
AT3G51450.1	18.27989618	18.60502368	18.45995985	18.76949567	18.26866535	18.31210742	17.85574448	17.30229084	17.83188244	18.2028269	0.575637732	0.011061367	0.03916252
AT5G27030.1;AT5G27030.2	16.67283966	16.47610381	16.70080544	16.88202205	16.39592401	17.07595958	17.06320546	16.80237752	16.935637	16.80319777	-0.310536472	0.011083249	0.039198888
AT2G35780.1	18.9424916	18.95767739	18.93346879	18.69551718	18.97943357	19.11860402	19.03745043	19.06824821	19.24376903	19.05785162	-0.203466959	0.011158576	0.039444129
AT5G55180.1;AT5G55180.2	NA	16.29733545	NA	NA	NA	17.37926836	17.48964416	16.81562096	17.57417219	17.4958238	-1.053570443	0.011169321	0.039460943
AT1G68060.1	18.04386035	18.1957807	17.9433676	18.12200391	17.90779435	17.76678122	17.94841857	17.79605229	17.89524983	17.78436007	0.204388984	0.011181587	0.039483106
AT5G13970.1	14.94666873	15.12363241	14.75478836	14.94345345	14.89045429	NA	14.46179916	14.80754611	14.38965822	NA	0.378798283	0.01119033	0.039492816
AT1G74230.1	19.23330136	19.41454692	19.57987938	19.53221513	19.55885415	19.70137077	19.79300312	19.79925632	19.87456868	19.5060654	-0.271093471	0.011229347	0.039609297
AT4G38600.1;AT4G38600.3	17.8067384	17.64150849	17.69461634	17.78166067	17.69030496	17.59746338	17.63658214	17.58089155	17.56511696	17.4349458	0.159965808	0.011247553	0.039652289
AT2G06050.1;AT2G06050.2;AT2G06050.3	20.93975424	20.98637538	20.99499558	20.8533324	21.06182734	20.8627221	20.87785027	20.76934231	20.79059986	20.79591916	0.147970247	0.011267365	0.039700892
AT1G75220.1	17.20773884	17.38404171	17.56210824	17.37632044	17.52336286	16.99100138	17.24510699	17.27165451	16.90733667	16.55980277	0.415733951	0.011275328	0.039707716
AT5G42970.1	17.63886718	17.57286303	17.67398532	17.67329527	17.7706768	17.72389421	17.89388808	17.75688204	17.90910202	17.94996346	-0.180808443	0.011308779	0.039804244
AT5G45190.1;AT5G45190.2;AT5G45190.3	15.44039879	15.41478432	15.26105915	15.59708941	15.30420513	14.74939809	15.32764035	14.71138735	15.26992657	14.91125153	0.409586581	0.01134913	0.039924941
AT4G12480.1;AT4G12490.1;AT4G12500.1	16.19520493	15.55054239	14.28449158	16.09866748	15.86038138	16.61584513	16.49156816	16.50374035	16.50919819	16.82823568	-0.991859948	0.011492159	0.040406528
AT5G45900.1	16.7232343	16.73910814	16.97173439	16.63109177	16.89102419	17.29272604	17.13267042	16.98391768	17.20032393	16.83915457	-0.298519968	0.01150148	0.040417734
AT1G19370.1	16.06279664	15.60620855	16.08096114	16.00614415	16.22136433	NA	15.11411646	NA	15.23742659	13.10971151	1.508410108	0.011545859	0.04055206
AT2G43790.1	19.7001569	19.34511283	19.53531905	19.41468111	19.42255553	19.67148751	19.701809	19.78441918	19.7451343	19.59838696	-0.216682308	0.011558324	0.040574211
AT4G34450.1	21.00980265	21.14974836	21.23227218	21.06572378	21.09852819	21.28092252	21.2195077	21.20406362	21.33651528	21.3027092	-0.157528629	0.011636324	0.040826271
AT3G07390.1	20.82863857	21.04586229	21.05669063	20.95732739	21.0114757	21.17285353	21.17105827	21.04342786	21.19768344	21.15069681	-0.167145065	0.011652825	0.040862407
AT1G55970.1;AT1G55970.2	18.58722814	19.00027515	18.95606982	18.34673014	18.86649414	19.27598806	19.34310979	18.91468586	19.07925559	19.23606326	-0.418461036	0.011687351	0.040939901
AT2G45560.1	16.49070832	16.01119231	16.71223142	16.66468338	16.90199819	15.95225438	16.42537656	15.64139701	15.4420169	16.08971736	0.646010281	0.011681689	0.040939901
AT1G69620.1	23.16366288	23.42663689	23.33810524	23.22274332	23.38487542	23.17256058	23.06721671	23.11239433	23.17664889	23.12748778	0.175943096	0.01176897	0.041203903
AT1G51820.1	NA	15.15077068	NA	14.9341147	14.70895453	15.39117645	15.27308529	15.9574263	15.43455656	15.35542337	-0.551053625	0.011802349	0.041298821
AT3G23920.1	19.58985958	19.57369526	19.50979433	19.51959594	19.61685213	19.69116077	19.73852443	19.59413139	19.78015045	19.70260898	-0.139355756	0.01181787	0.04133118
AT1G02305.1	18.53500193	18.56817881	18.24488873	17.9033582	18.225937	18.89409834	18.89149893	18.49114457	18.68684245	18.5909817	-0.415440266	0.011826156	0.041338217
AT2G34460.1	20.68593447	20.74391071	20.72088049	20.78806033	20.82749932	20.60088566	20.6002505	20.65902729	20.65029623	20.64819079	0.121526972	0.011848392	0.041393985
AT3G27080.1	17.67858639	17.585278	17.2249626	17.60126299	17.32724562	16.94170102	16.01335321	17.14942959	16.7258322	17.25426282	0.66655135	0.011895121	0.041535216
AT1G47490.1;AT1G47490.2	18.38791635	18.28430902	18.41554373	18.19828196	18.4330923	17.90615074	18.2977492	18.00176003	18.17883503	18.11060055	0.244809561	0.011906157	0.041551733
AT2G04690.1;AT2G04690.2;AT2G04690.3	19.53273259	19.00742701	19.14840458	19.24563162	19.50109855	19.45131577	19.63618206	19.70794212	19.55463382	19.88385442	-0.359726765	0.011920216	0.041578775
AT3G14840.2	18.0885657	18.20556418	18.01797191	18.01291911	18.07321062	18.00218871	17.93778184	17.9171506	17.92866294	17.79504401	0.163480682	0.012028518	0.04193434
AT5G58090.1	18.4125161	18.20848205	18.37638827	18.4304648	18.23789615	18.48942465	18.55462257	18.61371754	18.40115452	18.53800322	-0.186235024	0.012046396	0.04197446
AT4G12610.2	16.91908445	16.61774007	16.41730863	16.79692682	16.48957517	16.44050099	16.4829261	16.2181356	16.2857255	16.25270423	0.312128544	0.012087582	0.042095707
AT5G11980.1	16.89557528	17.11029978	16.92202684	16.9248241	16.87514938	17.19402578	17.17711778	17.42100463	17.11218494	17.0156655	-0.23842465	0.012101919	0.042123373
AT2G27040.1;AT2G27040.2	17.99559603	17.77440101	18.04026831	17.89413092	17.81741466	17.69014124	17.76724045	17.79916777	17.68911075	17.65532108	0.184165929	0.012134689	0.042215137
ATCG00905.1;ATCG01230.1	20.5180403	20.68412878	20.88342489	20.76500114	20.85491555	20.39005557	20.51125077	20.44758372	20.46204888	20.67301398	0.244311547	0.012160124	0.042281296
AT4G19880.1	19.40402307	19.45316411	19.41540756	19.42553965	19.31329936	19.35003272	19.26701066	19.25735101	19.25409439	19.26217515	0.12415396	0.012177919	0.042320838
AT2G35800.1	17.35871987	17.37942914	17.22652509	17.23758344	17.58052357	17.01332267	17.19905882	17.01167497	16.92709506	17.28075265	0.270175386	0.012292152	0.042695302
AT1G50320.1	18.51424788	19.10616929	19.54516434	18.7155096	18.82672536	19.59563083	19.49856682	19.40870498	19.56723011	19.27516059	-0.527495367	0.012324824	0.042786231
AT5G62560.1	16.7906794	16.39292613	16.62806101	16.76090183	16.59842912	17.00564648	16.84291501	16.9053635	16.72354096	17.10495701	-0.282285094	0.012336182	0.042803108
AT3G13750.1	19.82260195	19.7228042	19.66616158	19.70149938	19.75364441	19.84499379	19.90493004	19.80004358	19.86779152	20.00117451	-0.150444384	0.012405799	0.043012358
AT5G08180.1;AT5G08180.2	18.06118131	17.93871813	18.10781474	18.11703935	17.95437241	17.7992247	17.97204864	17.80311576	17.91468294	17.64086626	0.209837527	0.012409545	0.043012358
AT3G22200.1;AT3G22200.2	20.77878781	20.69852833	20.76185635	20.76946338	20.64491246	20.8871492	20.81715855	20.84038916	20.88127531	20.83832835	-0.122150446	0.012430339	0.04306178
AT1G31690.1	19.21762407	19.2818327	19.39719622	19.1127042	19.34453865	19.03090956	19.10312129	19.07095686	19.12609694	19.14866525	0.17482919	0.012451558	0.043067356
AT4G37000.1	20.71026497	20.82667727	20.82203083	20.6550485	20.7426943	20.96297788	20.91047439	20.95934544	21.01348761	20.77225335	-0.172364562	0.012447869	0.043067356
AT5G66140.1	18.8040207	18.55751605	18.58737466	18.735037	18.57393929	18.80393244	18.78673546	18.87803893	18.79633752	18.85397957	-0.172227243	0.012451313	0.043067356
AT4G23460.1	20.02499353	20.18659789	20.1492708	19.9086389	20.06139229	20.2664114	20.21635511	20.20078129	20.24761002	20.23199691	-0.166452264	0.012518413	0.04327588
AT1G06900.1	18.44250619	18.17521815	18.13589462	18.00627128	18.01330086	17.9897659	17.72971367	17.7885208	17.80160733	18.02625866	0.287464949	0.012530546	0.043295106
AT4G00026.1	16.53905428	16.69860972	16.69418102	16.92690981	16.71928186	16.4629112	16.58594545	16.5222091	16.36577905	16.54033392	0.220171593	0.012539285	0.043302595
AT1G12410.1	21.98487457	21.93097694	22.04113306	21.91656251	21.97256267	22.14520514	22.03582135	22.12888671	22.13165855	22.04385501	-0.127863402	0.012591704	0.043396096
AT1G20830.1;AT1G20830.2	17.14255583	16.91283088	16.71073918	16.97438098	17.26680484	16.74595	16.68476232	16.63153234	16.60130072	16.83417474	0.301918318	0.012584769	0.043396096
AT1G28380.1	17.06444807	17.18160846	17.11657749	16.96899296	17.28314263	17.32624514	17.2697659	17.40396068	17.26783824	17.28046269	-0.186700607	0.012591081	0.043396096
AT3G01830.1	17.82272019	17.70326149	17.21988697	17.83224722	17.49981475	18.27333121	18.17839739	17.99717397	17.74736039	17.96148361	-0.415963188	0.012592705	0.043396096
AT4G09000.1;AT4G09000.2	24.06805529	24.03397475	24.03426869	24.0258891	24.1932799	24.1415911	24.21962438	24.20635949	24.20778977	24.28451773	-0.14088295	0.01261101	0.043436457
AT3G43600.1	16.69959956	16.4846231	16.6844473	16.51713418	16.50366582	16.40469255	16.25654595	16.35501895	16.5313312	16.32980334	0.202415596	0.012617666	0.043436676
AT3G11730.1	17.64704378	17.54519074	17.51900653	17.6039233	17.42047839	17.39872699	17.29834902	17.38731057	17.47989076	17.36012693	0.162247696	0.012714725	0.043747949
AT1G06530.1	19.35351731	19.28769885	19.28733588	19.38116269	19.13718879	19.2095081	19.05831946	19.1770545	19.03003664	19.09445403	0.175506162	0.012755452	0.043865175
AT5G54080.1;AT5G54080.2	18.37118107	18.29540126	18.48694105	18.1597531	18.36112562	18.53484239	18.76795165	18.73236951	18.52564697	18.39883553	-0.25704879	0.012771075	0.043895989
AT4G11120.1	17.78474346	17.87633108	17.87705642	17.85211494	17.90379949	18.13088724	18.00460453	18.03230945	18.11660794	17.86190473	-0.170453703	0.012788773	0.043933904
AT5G26210.1	17.29806257	17.28978476	17.17455513	17.41223077	17.28989281	16.80155681	NA	17.03434762	17.20199944	16.47734246	0.414093628	0.012824808	0.044034737
AT4G26000.1	16.66205637	16.54687035	16.76388666	16.7412563	16.68570696	17.06446912	16.94897173	17.01051718	16.95961713	16.64199527	-0.245158757	0.012842106	0.044071166
AT3G05840.1;AT3G05840.2;AT5G26751.1	17.26783824	17.52363087	17.40271232	17.24391776	17.2905229	17.52575783	17.61294767	17.51676188	17.93830463	17.52692709	-0.278415405	0.012849118	0.044072276
AT1G10950.1	19.59177799	19.48195509	19.52446328	19.57323112	19.58908602	19.50392471	19.48140331	19.35074067	19.33135873	19.35574682	0.147467852	0.012856896	0.044076007
AT3G57030.1	19.39241386	19.57242453	19.47941715	19.19689984	19.09506215	19.2304896	19.14840707	18.86134139	18.94822177	18.93456338	0.322638864	0.012866107	0.044084648
AT2G04390.1;AT2G05220.1;AT2G05220.2;AT3G10610.1;AT5G04800.1;AT5G04800.2;AT5G04800.3;AT5G04800.4	21.28400508	21.31115626	21.25805415	21.2149985	21.2673605	21.18007912	21.20646234	21.15861339	21.10008225	21.04470895	0.129125689	0.012901529	0.044183042
AT3G15890.1	14.91481022	15.25106072	15.20971608	14.92803715	15.07431292	14.55628451	12.65181411	14.65409895	14.211105	14.22622402	1.015682103	0.012928986	0.044185213
AT5G03290.1	20.34992046	20.51210001	20.43057506	20.14773161	20.25603358	20.58966577	20.69420653	20.57499997	20.45920946	20.50804233	-0.225952673	0.012926365	0.044185213
AT5G48970.1	NA	15.42405144	15.99990754	15.98715518	15.61530778	15.34076462	15.43112539	15.21851026	15.2904041	NA	0.436404393	0.012928095	0.044185213
AT5G64030.1	18.54261249	18.55201235	18.71679267	18.50896307	18.24157823	18.26192504	18.04157895	18.42833972	18.24867347	17.95886419	0.324515489	0.012925651	0.044185213
AT1G20090.1	15.29757906	15.03887613	15.73152057	15.5171188	15.75567261	14.93930372	15.32165334	14.54575485	14.59304091	15.13276479	0.561649912	0.013001614	0.044410385
AT4G30920.1	21.31403109	21.45438766	21.63161316	21.67819521	21.47472292	21.7276222	21.64319122	21.76142625	21.81512683	21.68929165	-0.216741622	0.013010313	0.044417073
AT3G51260.1	21.39000832	21.26615401	21.28607715	21.31306791	21.10623065	21.38284036	21.46821335	21.51779047	21.42630673	21.41313618	-0.169349811	0.013027984	0.044432362
AT5G65430.1;AT5G65430.2;AT5G65430.3	20.87659189	20.8754074	20.97121234	20.74881524	20.89036671	21.14844555	21.13761784	21.07353099	21.10978603	20.86659827	-0.19471702	0.013028278	0.044432362
AT1G51980.1	20.51753099	20.56715582	20.47002727	20.58722265	20.52312353	20.31471157	20.28460951	20.54627841	20.37485694	20.28561444	0.171797876	0.013037298	0.044440121
AT5G58270.1	18.31498588	18.26333798	18.34488102	18.28934351	18.18928406	18.20295121	18.0972503	18.22203072	18.05073614	17.99478432	0.16681595	0.013050009	0.044460449
AT4G14710.1;AT4G14710.2;AT4G14710.3;AT4G14710.5;AT4G14710.6	18.45753318	18.50991415	18.55675675	18.43431466	18.58913175	18.65471993	18.71999035	18.7979686	18.68963974	18.5332879	-0.169591207	0.013090267	0.044574558
AT1G26340.1	15.71951182	15.21958451	15.16805311	15.09284797	15.50116854	15.21183507	15.03464423	14.56576257	14.77855459	14.24294334	0.573485227	0.013123	0.04463988
AT5G26860.1	17.70018908	17.46150343	17.44159066	17.54500215	17.34495468	17.73967515	17.82293798	17.75791082	17.61854323	17.62960564	-0.215086564	0.013120455	0.04463988
AT1G48920.1	19.6759932	19.77671093	19.77205517	19.69951823	19.65660816	19.62027353	19.55382051	19.64017608	19.570243	19.41759296	0.155755923	0.013130515	0.044642397
AT1G31910.1	19.20238453	19.40671157	19.27101613	19.3326048	19.40820326	19.6012503	19.70027884	19.50142904	19.56931235	19.33656758	-0.217583562	0.013159654	0.044672312
AT2G12190.1	17.16195852	17.32345064	17.17036521	17.05123019	17.22459526	16.9684418	16.91814115	17.08168107	17.09500547	16.79039941	0.215586183	0.01315303	0.044672312
AT4G15760.1;AT4G15760.2	16.65432835	16.61309879	16.66892652	16.53982371	16.29713659	16.29898079	16.17019501	15.80596046	15.39325302	14.45524373	0.929936192	0.013146238	0.044672312
AT1G68760.1	17.74512938	17.67793982	17.67275681	17.94665502	17.65753478	17.90005898	17.87699649	17.92207912	18.02038318	17.90846299	-0.18559299	0.013192556	0.044760943
AT4G16450.1;AT4G16450.2	19.35660242	19.63525048	19.69080964	19.54953464	19.47573739	19.38620352	19.4282477	19.20828914	19.2573418	18.94518947	0.296532585	0.013272936	0.045010485
AT5G22800.1;AT5G22800.2	20.80073721	20.76184012	20.69658555	20.76653861	20.73528331	20.61326969	20.65111127	20.70631558	20.62207506	20.5691139	0.11981986	0.013294602	0.045060767
AT5G40610.1	17.29837587	17.07786926	17.08551395	17.24244844	17.17067817	17.04236476	16.88669684	16.95450305	16.28808022	16.74682919	0.391282325	0.013333771	0.045170291
AT5G05360.1;AT5G05360.2	17.28653069	17.26096546	16.88469521	16.96773286	17.09395394	16.90645612	16.67777469	16.96120096	16.191065	16.18850385	0.513775507	0.013345413	0.045186499
AT1G32080.1	20.37227631	20.61540872	20.55034285	20.18084399	20.4836308	20.32497379	20.24300193	20.04289373	20.17764825	20.08771921	0.265253153	0.013555734	0.045851505
AT1G76790.1	16.0313329	16.78088574	17.57784922	18.16768275	NA	NA	15.44753529	15.78884066	15.39073324	NA	1.597067922	0.013555602	0.045851505
AT5G36210.1	19.65517955	19.77781876	19.74132379	19.75433787	19.69991637	19.81060772	19.8168899	19.92298502	19.84238718	19.84096843	-0.121052381	0.013600887	0.045980627
AT1G07180.1	17.042664	17.04942316	17.23813413	17.24915976	17.03340149	17.35938925	17.53337536	17.12870929	17.35750905	17.56811199	-0.266862479	0.013644197	0.046103393
AT2G32730.1	20.00719703	19.94823603	19.93874972	19.92469364	19.97370858	20.13801175	20.07637199	20.07056648	20.05447979	20.01521085	-0.112411171	0.013755994	0.046457325
AT1G73030.1	19.24243913	18.89773321	18.82220359	18.9817345	18.95619747	19.28437906	19.22636515	19.30615072	19.11821111	19.14192003	-0.235343633	0.013777435	0.046482089
AT2G45770.1	19.78182073	19.72186686	19.74333715	19.66202333	19.64312867	19.83964054	19.90663962	19.78203838	19.82409482	19.83149591	-0.126346505	0.013770661	0.046482089
AT1G06550.1	17.70802634	17.78113556	17.71797089	17.60351044	17.72260077	17.67421986	17.40846243	17.54263894	17.42768932	17.58361169	0.179324351	0.013800639	0.046519923
AT3G11400.1;AT3G11400.2	19.57041349	19.59120639	19.7427239	19.60930681	19.66585982	19.72996421	19.7260385	19.76647229	19.79873441	19.85206311	-0.138752424	0.013805868	0.046519923
AT3G26170.1	16.70684672	16.8543449	16.83564336	16.73478899	16.53630186	17.01052811	16.73245895	17.17297435	17.01598122	17.06333188	-0.265469734	0.01380983	0.046519923
AT3G57280.1	17.66021879	17.80304006	17.73614425	17.8929815	17.84052593	17.55603448	17.61749616	17.67415778	17.66339827	17.34923803	0.214517162	0.013860901	0.046668103
AT1G49970.1	21.54434096	21.31701065	21.42669063	21.5527038	21.48337986	21.66720772	21.77317141	21.73420435	21.5313053	21.57977168	-0.192306911	0.013872519	0.046683363
AT1G26640.1	16.37848961	16.48076181	16.18029769	15.90659	16.3429549	16.65016824	16.57658178	16.6630438	16.44718334	16.4904686	-0.307670348	0.013892356	0.046726256
AT1G73920.1	16.10668561	16.4651678	16.02464407	16.54873312	15.87173682	16.09782228	15.32979984	15.56813129	15.48685073	15.90642559	0.525587539	0.013979251	0.046994534
AT1G61580.1	17.13376434	17.40320347	17.38930363	17.35606504	17.35234522	16.83311245	17.23593008	17.09648869	17.16787872	17.08041159	0.244172037	0.01401235	0.047081783
AT1G52600.1	17.67050412	17.41828088	17.54489653	17.28748694	17.42481419	17.38221872	17.20154006	17.21473651	17.27350423	17.04085691	0.246625247	0.014094148	0.047319279
AT1G75990.1	18.05178778	18.56551864	18.48566424	18.19921702	18.55917167	18.74746857	18.94256319	18.39466784	18.87298142	18.89432635	-0.3981296	0.014097396	0.047319279
AT5G49760.1	19.12253987	19.12458329	19.0233212	19.08771404	19.02795728	18.93967677	19.07431658	18.84490188	18.89767118	18.81965209	0.161979435	0.014107407	0.04732877
AT4G39890.1	16.87801498	16.81530824	17.03605553	16.97163336	16.42731121	17.24316468	17.21787252	17.08668568	17.32411021	16.97440339	-0.343582633	0.014133114	0.047369515
AT5G51220.1;AT5G51220.3	16.63246988	16.88673256	16.57233755	16.13407732	16.56543385	16.44586356	16.19237759	16.14325964	15.79158009	15.64837163	0.513919731	0.01413393	0.047369515
AT4G16760.1	19.75645045	19.81836685	19.84470117	19.60225665	19.82353207	20.02407372	20.04153082	19.84514545	19.90133832	19.93088601	-0.179533427	0.014148451	0.047394075
AT4G40060.1	18.37415649	18.71748231	NA	18.09483027	18.27746903	18.07806739	NA	17.78037316	17.105796	17.77384106	0.681465122	0.014216024	0.04759623
AT3G53710.1;AT3G53710.2;AT3G53710.3	18.21729983	18.24454502	18.16308454	18.22761124	18.21814222	18.37214663	18.51081824	18.43088536	18.25527758	18.78080886	-0.255850764	0.014288845	0.047815744
AT2G47380.1;AT2G47380.2;AT3G62400.1	20.35885292	20.26054286	19.97508106	20.66293431	20.75555428	20.00523801	20.19187129	20.05665094	19.54835158	19.68606617	0.504957488	0.014411339	0.048176719
AT3G47800.1	17.01485956	16.86195924	17.37554858	17.15886605	16.50487639	17.59551246	17.54261627	17.64033674	17.05876336	17.54282784	-0.492789372	0.014408695	0.048176719
AT5G48620.1;AT5G48620.2;AT5G48620.3;AT5G48620.4;AT5G48620.5;AT5G48620.6	17.54782086	17.41664086	17.40921689	17.51248586	17.53711979	17.11440322	17.36513485	17.26423183	17.46537509	17.13998095	0.214831666	0.014443694	0.048260394
AT4G15520.1	16.47329194	17.1973223	17.09675633	17.47344416	NA	15.99686183	16.89989972	15.88947069	16.31041042	16.44701056	0.751473038	0.014495831	0.048410051
AT1G01390.1;AT1G01390.2	15.67539199	15.69694851	NA	15.60740545	15.60665967	15.33672272	15.15113152	15.0869282	15.38159364	14.3434564	0.58663491	0.014515949	0.048452679
AT1G53440.1	17.14015075	17.39713981	17.29918118	17.12108827	17.3052513	17.19983527	17.01277728	16.79535482	16.73490804	16.27489861	0.449007458	0.014541078	0.04851198
AT3G19420.1	19.5865906	19.62298124	19.55329742	19.60276772	19.53589993	19.75176632	19.85513462	19.78169108	19.69303768	19.59172686	-0.154363929	0.014577359	0.048608411
AT5G53970.1	18.09012276	17.94052581	17.75330817	17.90335231	17.7234543	17.60179255	17.69469115	17.75795638	17.6197543	17.31692671	0.283928454	0.014620854	0.048728785
AT1G65980.1	18.72896013	18.88605674	18.98033764	18.6315501	19.18275077	19.18926234	18.94256605	19.40072937	19.2542236	19.3680396	-0.349033115	0.014690986	0.048937768
AT5G16760.1	18.44255074	18.24529737	18.42796751	18.4204496	18.24880316	18.57925332	18.39193161	18.51555355	18.67005454	18.60681363	-0.195707653	0.014739982	0.04907617
AT2G22300.1;AT2G22300.2;AT2G22300.3	16.65036461	16.45279785	16.52800381	15.89912086	16.32559709	16.94964436	16.8522125	16.6334068	16.68794972	16.6828986	-0.390045551	0.014808736	0.049255305
AT4G12910.1	17.80328608	17.45010774	17.51384323	17.70112368	17.88690518	17.39595245	17.26433263	17.6554259	17.10678783	17.1645829	0.353636836	0.014801328	0.049255305
AT2G07687.1;ATMG00730.1	14.52028719	14.33215546	12.94052833	13.54481958	14.33698069	12.26641177	NA	13.11845934	12.80133652	NA	1.206218373	0.014829766	0.049300368
AT3G09940.1;AT3G09940.2	17.00446189	16.6052234	17.03593744	16.87160448	16.59885071	17.18991141	17.16901481	17.52388351	17.00404486	17.04013986	-0.362183306	0.014848259	0.049312085
AT5G65685.1;AT5G65685.10;AT5G65685.11;AT5G65685.12;AT5G65685.2;AT5G65685.3;AT5G65685.4;AT5G65685.5;AT5G65685.6;AT5G65685.7;AT5G65685.8;AT5G65685.9	17.26465334	17.0378472	16.74286203	16.99481746	17.03117349	16.57945884	16.78566957	16.85652279	16.80949182	16.42279408	0.323483283	0.014842042	0.049312085
AT1G42480.1;AT1G42480.3	16.67000612	16.99888788	16.5998867	17.04225787	16.81319247	16.97158846	17.30151406	17.04329435	17.05925995	17.35321576	-0.320928309	0.014864824	0.049317653
AT3G05900.1	20.10690793	19.891493	19.65347664	19.72562421	19.96189052	19.61918831	19.64504796	19.71579111	19.4371689	19.59910832	0.264617543	0.01487239	0.049317653
AT3G63460.1	20.19976339	20.16317301	20.18604168	20.17476236	20.1117037	20.26821758	20.28411243	20.29674597	20.22705651	20.27275734	-0.102689139	0.014871411	0.049317653
AT1G80770.1;AT1G80770.3;AT1G80770.4;AT1G80770.5;AT1G80770.6	17.90529298	17.77383462	17.76073944	17.98193513	17.7364746	17.47558304	17.74968615	17.77329377	17.41975449	17.4602319	0.255945487	0.014902906	0.04931956
AT2G43550.1	20.3692544	20.47421294	20.29565909	19.82182535	19.49586283	19.77264803	19.69172308	19.20718833	19.49489854	19.44653208	0.568764911	0.014890607	0.04931956
AT3G16190.1	18.95995667	19.34658731	19.32914375	18.75706441	19.29169233	19.51831122	19.45458446	19.32631317	19.56251821	19.5648212	-0.34842076	0.014898796	0.04931956
AT3G60590.2;AT3G60590.3	16.43632766	16.02877374	16.05357382	15.9891084	15.36769458	15.78566957	15.58725305	15.23385182	15.22936336	15.25969178	0.555929723	0.014891758	0.04931956
AT5G47870.1	18.98094562	19.049915	19.03780967	19.12331818	19.07680777	19.21435707	19.12640956	19.35899667	19.34833266	19.11003209	-0.177866362	0.014932519	0.049392754
AT5G14780.1	22.01560221	22.08051243	22.12279956	22.05496659	22.09717184	21.99792991	21.96700949	21.91640215	21.98472857	21.96503034	0.107990438	0.014960771	0.049461376
AT1G14030.1	19.78422107	19.67400084	19.62878726	19.6487385	19.51922927	19.50275024	19.51369483	19.58323338	19.34913002	19.32232649	0.196768396	0.014995049	0.049549838
AT3G50000.1	18.45771753	18.21514429	18.14485239	18.37310304	18.35493375	18.52939624	18.53675186	18.35468845	18.76727925	18.8871254	-0.30589804	0.015035009	0.049656981
AT3G08010.1	19.15682375	19.12894082	19.17210516	19.0443114	19.08456188	18.99478432	18.94381971	19.0621173	19.02007385	18.94417157	0.124355252	0.01505291	0.049691194
AT1G77760.1	20.04402851	19.87375349	19.99095154	20.00128448	20.15555944	19.81436654	19.68134309	19.83076741	19.68143231	19.99024526	0.21348457	0.015073777	0.049710268
AT2G17695.1;AT2G17695.2	18.59839786	18.61453732	18.7185797	18.67911237	18.80620975	18.54687562	18.20558327	18.48753389	18.55404168	18.52473682	0.219613141	0.015073314	0.049710268
AT5G46750.1	18.8243093	19.06499795	19.04301393	18.90615662	18.99193974	19.1157676	19.10619742	19.08442693	19.11105159	19.20455204	-0.158315609	0.015084505	0.049720762
[truncated: 4,615 more rows]
