# Supplementary material for: Lack of AtMC1 catalytic activity triggers autoimmunity dependent on NLR stability
Source: EMBO Rep. 2025 Mar 20;26(9):2378–412. doi: 10.1038/s44319-025-00426-4 (PMC12069761; doi:10.1038/s44319-025-00426-4)
Supplement: Supplementary file 3 — Source data Fig. 1 [file 44319_2025_426_MOESM3_ESM.zip › Figure 1/1B/GO term ontology.csv]

wt mock
GO terms	Gene number	FE	p value
electron transport chain	5	28.57	0.0031
mc1 mock
GO terms	Gene number	FE	p value
leaf abscission	3	100	0.00529
defense response to Gram-negative bacterium	4	76.94	0.00118
systemic acquired resistance	9	33.46	3.79E-08
plant-type hypersensitive response	4	30.51	0.0353
positive regulation of response to biotic stimulus	5	20.11	0.0187
positive regulation of response to external stimulus	5	19.4	0.0221
positive regulation of defense response	5	17.98	0.0315
response to salicylic acid	10	10.58	0.000117
plant organ senescence	7	9.44	0.0309
defense response to fungus	11	5.23	0.0218
response to abscisic acid	13	4.87	0.00623
