# Supplementary material for: Lack of AtMC1 catalytic activity triggers autoimmunity dependent on NLR stability
Source: EMBO Rep. 2025 Mar 20;26(9):2378–412. doi: 10.1038/s44319-025-00426-4 (PMC12069761; doi:10.1038/s44319-025-00426-4)
Supplement: Supplementary file 4 — Source data Fig. 2 [file 44319_2025_426_MOESM4_ESM.zip]

Archive with 18 entries (14 files):
- Figure 2/2B/
- Figure 2/2C/
- Figure 2/2D/
- Figure 2/2E/
- Figure 2/.DS_Store
- Figure 2/2B/.DS_Store
- Figure 2/2B/atmc1 final variants photo.jpg
- Figure 2/2C/.DS_Store
- Figure 2/2C/atmc1.png
- Figure 2/2C/C220A GFP 1.6.png
- Figure 2/2C/C220A GFP 3.11.png
- Figure 2/2C/Col-0.png
- Figure 2/2C/MC1 GFP 1.3.png
- Figure 2/2C/MC1 GFP 2.6.png
- Figure 2/2C/Thumbs.db
- Figure 2/2D/.DS_Store
- Figure 2/2D/2D.tiff
- Figure 2/2E/Fresh weight 26.08.22.txt
