# Supplementary material for: Lack of AtMC1 catalytic activity triggers autoimmunity dependent on NLR stability
Source: EMBO Rep. 2025 Mar 20;26(9):2378–412. doi: 10.1038/s44319-025-00426-4 (PMC12069761; doi:10.1038/s44319-025-00426-4)
Supplement: Supplementary file 4 — Source data Fig. 2 [file 44319_2025_426_MOESM4_ESM.zip › Figure 2/2E/Fresh weight 26.08.22.txt]

Genotype	Weight
A Col0	0.4452
A Col0	0.5954
A Col0	0.4516
A Col0	0.5833
A Col0	0.4968
A Col0	0.5817
A Col0	0.5043
A Col0	0.4091
A Col0	0.6129
A Col0	0.4439
A Col0	0.7565
A Col0	0.5926
A Col0	0.4728
A Col0	0.7175
A Col0	0.7408
B atmc1	0.269
B atmc1	0.1692
B atmc1	0.2696
B atmc1	0.1665
B atmc1	0.4606
B atmc1	0.4514
B atmc1	0.4586
B atmc1	0.143
B atmc1	0.3181
B atmc1	0.2351
B atmc1	0.4012
B atmc1	0.1715
B atmc1	0.0882
B atmc1	0.1612
C 1.3	0.2763
C 1.3	0.9558
C 1.3	0.8874
C 1.3	0.7968
C 1.3	0.602
C 1.3	0.4912
C 1.3	0.6387
C 1.3	0.4119
C 1.3	0.6321
C 1.3	0.7
C 1.3	0.5663
C 1.3	0.3843
C 1.3	0.3404
D 2.6	0.4267
D 2.6	0.5835
D 2.6	0.4806
D 2.6	0.7722
D 2.6	0.3569
D 2.6	0.4753
D 2.6	0.5201
D 2.6	0.661
D 2.6	0.2528
D 2.6	0.4822
D 2.6	0.4749
D 2.6	0.7012
E 1.6	0.0504
E 1.6	0.0293
E 1.6	0.0566
E 1.6	0.0436
E 1.6	0.0418
E 1.6	0.0457
E 1.6	0.057
E 1.6	0.0638
E 1.6	0.0639
E 1.6	0.0491
E 1.6	0.0646
E 1.6	0.0494
E 1.6	0.0733
E 1.6	0.0285
E 1.6	0.0695
F atmc1 C220A 3.11	0.1083
F atmc1 C220A 3.11	0.241
F atmc1 C220A 3.11	0.0578
F atmc1 C220A 3.11	0.0716
F atmc1 C220A 3.11	0.0879
F atmc1 C220A 3.11	0.1437
F atmc1 C220A 3.11	0.1003
F atmc1 C220A 3.11	0.0728
F atmc1 C220A 3.11	0.0983
F atmc1 C220A 3.11	0.1049
F atmc1 C220A 3.11	0.1195
F atmc1 C220A 3.11	0.1137
F atmc1 C220A 3.11	0.0719
