# Supplementary material for: Lack of AtMC1 catalytic activity triggers autoimmunity dependent on NLR stability
Source: EMBO Rep. 2025 Mar 20;26(9):2378–412. doi: 10.1038/s44319-025-00426-4 (PMC12069761; doi:10.1038/s44319-025-00426-4)
Supplement: Supplementary file 5 — Source data Fig. 3 [file 44319_2025_426_MOESM5_ESM.zip]

Archive with 17 entries (13 files):
- Figure 3/3A/
- Figure 3/3B/
- Figure 3/3C/
- Figure 3/3D/
- Figure 3/.DS_Store
- Figure 3/3A/photo_plants.png
- Figure 3/3B/Col0.png
- Figure 3/3B/eds1 C220A.png
- Figure 3/3B/eds1.png
- Figure 3/3B/mc1 C220A.png
- Figure 3/3B/mc1.jpg
- Figure 3/3B/sid2 c220a.png
- Figure 3/3B/sid2.png
- Figure 3/3B/Thumbs.db
- Figure 3/3C/Thumbs.db
- Figure 3/3C/wb.tif
- Figure 3/3D/fresh_weight.txt
