# Supplementary material for: Lack of AtMC1 catalytic activity triggers autoimmunity dependent on NLR stability
Source: EMBO Rep. 2025 Mar 20;26(9):2378–412. doi: 10.1038/s44319-025-00426-4 (PMC12069761; doi:10.1038/s44319-025-00426-4)
Supplement: Supplementary file 5 — Source data Fig. 3 [file 44319_2025_426_MOESM5_ESM.zip › Figure 3/3D/fresh_weight.txt]

Genotype	Weight
1	atmc1	0.3583
2	atmc1	0.5184
3	atmc1	0.3349
4	atmc1	0.5668
5	atmc1	0.3069
6	atmc1	0.3905
7	atmc1	0.2211
8	atmc1	0.466
9	atmc1	0.3736
10	atmc1	0.4457
11	atmc1	0.2714
12	atmc1	0.2046
13	atmc1	0.4754
14	atmc1	0.3783
43	C eds1CA	0.1062
44	C eds1CA	0.0768
45	C eds1CA	0.1159
46	C eds1CA	0.1364
47	C eds1CA	0.1881
48	C eds1CA	0.2331
49	C eds1CA	0.1139
50	C eds1CA	0.1829
51	C eds1CA	0.1551
52	C eds1CA	0.2667
53	C eds1CA	0.112
54	C eds1CA	0.1261
55	C eds1CA	0.1539
56	C eds1CA	0.12
71	C sid2CA	0.4183
72	C sid2CA	0.5276
73	C sid2CA	0.351
74	C sid2CA	0.3684
75	C sid2CA	0.4366
76	C sid2CA	0.4058
77	C sid2CA	0.1985
78	C sid2CA	0.3281
79	C sid2CA	0.5004
80	C sid2CA	0.4128
81	D 1.6	0.0458
82	D 1.6	0.0578
83	D 1.6	0.0649
84	D 1.6	0.0439
85	D 1.6	0.1071
86	D 1.6	0.0969
87	D 1.6	0.0452
88	D 1.6	0.0499
89	D 1.6	0.115
90	D 1.6	0.0544
91	D 1.6	0.0341
92	D 1.6	0.0478
93	D 1.6	0.075
94	D 1.6	0.1112
