# Supplementary material for: Lack of AtMC1 catalytic activity triggers autoimmunity dependent on NLR stability
Source: EMBO Rep. 2025 Mar 20;26(9):2378–412. doi: 10.1038/s44319-025-00426-4 (PMC12069761; doi:10.1038/s44319-025-00426-4)
Supplement: Supplementary file 6 — Source data Fig. 4 [file 44319_2025_426_MOESM6_ESM.zip]

Archive with 7 entries (4 files):
- Figure 4/4A/
- Figure 4/4B/
- Figure 4/4C/
- Figure 4/.DS_Store
- Figure 4/4A/photos_plants.png
- Figure 4/4B/4B.tiff
- Figure 4/4C/fresh_weight.txt
