# Supplementary material for: Lack of AtMC1 catalytic activity triggers autoimmunity dependent on NLR stability
Source: EMBO Rep. 2025 Mar 20;26(9):2378–412. doi: 10.1038/s44319-025-00426-4 (PMC12069761; doi:10.1038/s44319-025-00426-4)
Supplement: Supplementary file 6 — Source data Fig. 4 [file 44319_2025_426_MOESM6_ESM.zip › Figure 4/4C/fresh_weight.txt]

Genotype	Weight
A Col0	0.6826
A Col0	0.9553
A Col0	0.879
A Col0	0.5302
A Col0	0.5675
A Col0	0.8804
A Col0	0.68
A Col0	0.9483
A Col0	0.7472
A Col0	0.8142
A Col0	0.6249
A Col0	0.8868
A Col0	0.4923
A Col0	0.7353
A Col0	0.5378
B atmc1	0.2778
B atmc1	0.376
B atmc1	0.2206
B atmc1	0.2656
B atmc1	0.2197
B atmc1	0.1853
B atmc1	0.4346
B atmc1	0.1788
B atmc1	0.0846
B atmc1	0.1289
B atmc1	0.2596
B atmc1	0.3942
B atmc1	0.3084
B atmc1	0.2578
B atmc1	0.3783
C Col0 80	1.0636
C Col0 80	0.6921
C Col0 80	1.0053
C Col0 80	0.7851
C Col0 80	0.6693
C Col0 80	0.8313
C Col0 80	0.7241
C Col0 80	0.6468
C Col0 80	0.861
C Col0 80	0.7399
C Col0 80	0.6737
C Col0 80	0.6981
C Col0 80	0.7604
D 1.6	0.0504
D 1.6	0.0293
D 1.6	0.0566
D 1.6	0.0436
D 1.6	0.0418
D 1.6	0.0457
D 1.6	0.057
D 1.6	0.0638
D 1.6	0.0639
D 1.6	0.0491
D 1.6	0.0646
D 1.6	0.0494
D 1.6	0.0733
D 1.6	0.0285
D 1.6	0.0695
E Col0 10.3	0.7688
E Col0 10.3	0.9795
E Col0 10.3	1.2794
E Col0 10.3	0.5607
E Col0 10.3	0.4765
E Col0 10.3	0.6881
E Col0 10.3	0.6382
E Col0 10.3	0.8814
E Col0 10.3	0.6247
E Col0 10.3	0.8011
E Col0 10.3	0.5507
E Col0 10.3	0.9212
E Col0 10.3	0.7779
E Col0 10.3	0.6759
F Col0 10.3 38	0.0763
F Col0 10.3 38	0.1411
F Col0 10.3 38	0.1067
F Col0 10.3 38	0.1139
F Col0 10.3 38	0.1237
F Col0 10.3 38	0.1214
F Col0 10.3 38	0.1183
F Col0 10.3 38	0.1561
F Col0 10.3 38	0.158
F Col0 10.3 38	0.1134
F Col0 10.3 38	0.1371
F Col0 10.3 38	0.1024
F Col0 10.3 38	0.1122
