# Supplementary material for: Lack of AtMC1 catalytic activity triggers autoimmunity dependent on NLR stability
Source: EMBO Rep. 2025 Mar 20;26(9):2378–412. doi: 10.1038/s44319-025-00426-4 (PMC12069761; doi:10.1038/s44319-025-00426-4)
Supplement: Supplementary file 7 — Source data Fig. 5 [file 44319_2025_426_MOESM7_ESM.zip]

Archive with 5 entries (3 files):
- Figure 5/5A/
- Figure 5/5B/
- Figure 5/.DS_Store
- Figure 5/5A/source data.tiff
- Figure 5/5B/IP-MS.csv
