# Supplementary material for: Lack of AtMC1 catalytic activity triggers autoimmunity dependent on NLR stability
Source: EMBO Rep. 2025 Mar 20;26(9):2378–412. doi: 10.1038/s44319-025-00426-4 (PMC12069761; doi:10.1038/s44319-025-00426-4)
Supplement: Supplementary file 7 — Source data Fig. 5 [file 44319_2025_426_MOESM7_ESM.zip › Figure 5/5B/IP-MS.csv]

LOG10.p.value	LOG2FC	Genotype	Protein names	Significant
3.995905647	-6.505904675	Upregulated	BGLU22	Yes
4.20381977	-6.031779766	Upregulated	CAT1	Yes
1.834219594	-5.331557751	Non-significant	WAKL10	Yes
5.044942167	-4.906602859	Upregulated	At4g09770	Yes
3.376763957	-4.759383202	Upregulated	PER34	Yes
4.930424778	-4.626717091	Upregulated		Yes
3.017877766	-4.501669884	Upregulated	APP1	Yes
2.041912481	-4.468271732	Upregulated	YLS9	Yes
4.23033176	-4.36984396	Upregulated	At3g20370	Yes
2.722968458	-4.34854269	Upregulated	KPHMT1	Yes
3.681053436	-3.900968552	Upregulated	ABCB4	Yes
3.353183171	-3.898766518	Upregulated	IDD1;IDD2;MGP;IDD7;NUC;JKD;IDD11;IDD9	Yes
2.605634326	-3.824308872	Upregulated	At2g43590	Yes
2.922959157	-3.818437099	Upregulated	UGT87A2	Yes
5.868473838	-3.818314075	Upregulated	At1g13520	Yes
3.42329579	-3.767809868	Upregulated	At4g00700	Yes
4.59329938	-3.747968674	Upregulated	TAR4	Yes
2.786402359	-3.737373352	Upregulated	WAK3	Yes
4.008626182	-3.731199741	Upregulated	GAD4	Yes
3.614314957	-3.6793046	Upregulated	NPF5.2	Yes
3.505649277	-3.605825901	Upregulated	ALA9	Yes
4.357720938	-3.590108871	Upregulated	CHI	Yes
4.470815649	-3.58359766	Upregulated	RLP42	Yes
3.793675326	-3.572902203	Upregulated		Yes
3.476913635	-3.512650013	Upregulated	SAG13	Yes
6.103492753	-3.474676609	Upregulated	NIT2	Yes
3.92223275	-3.43724966	Upregulated		Yes
4.69164593	-3.345397472	Upregulated	NRT2.5	Yes
3.155821951	-3.338864326	Upregulated	At3g28510	Yes
3.108934179	-3.32020092	Upregulated		Yes
2.748934405	-3.215315342	Upregulated	CYP71A12	Yes
4.296075641	-3.205073357	Upregulated	At3g13950	Yes
8.542406634	-3.196683884	Upregulated	PME17	Yes
3.729247375	-3.123075008	Upregulated	PARG2	Yes
3.704811234	-3.082508564	Upregulated	At5g26280	Yes
2.943980108	-3.006933689	Upregulated	MFC16.13;F9F13.90	Yes
4.02160718	-2.999902725	Upregulated	LECRK63	Yes
2.832020118	-2.994057178	Upregulated	NPF2.11	Yes
4.55661474	-2.982984543	Upregulated	RGXT3	Yes
4.65331361	-2.972342491	Upregulated	At2g39420	Yes
3.058615982	-2.938776016	Upregulated	TBL40	Yes
2.596902099	-2.902459621	Upregulated		Yes
3.342019926	-2.889137268	Upregulated		Yes
3.807220558	-2.864631653	Upregulated	FLOT3	Yes
2.27025975	-2.85270071	Upregulated	At4g17660	Yes
3.10092882	-2.833078861	Upregulated	YSL3	Yes
1.78404291	-2.824268818	Non-significant	At1g20880;At1g76460	Yes
2.541460693	-2.801037312	Upregulated	ML5	Yes
1.869462553	-2.796517849	Non-significant	SDR3a	Yes
5.420976451	-2.794902325	Upregulated	GLN1-1	Yes
2.973194685	-2.780544281	Upregulated	NRT3.1	Yes
2.965374735	-2.776521206	Upregulated	CML41	Yes
3.072034616	-2.766592503	Upregulated		Yes
3.171246873	-2.741262436	Upregulated	ACA12	Yes
2.464253327	-2.737331867	Upregulated	AIR3	Yes
1.71565183	-2.713233471	Non-significant	ALDH7B4	Yes
4.351039555	-2.709718704	Upregulated	RBOHF	Yes
2.321125189	-2.673244476	Upregulated	At1g10340	Yes
2.894528701	-2.664115906	Upregulated	ABCC4	Yes
1.687525108	-2.662805557	Non-significant	SEOB	Yes
1.795012575	-2.653439522	Non-significant	ALY4	Yes
1.900753595	-2.648730755	Non-significant	PLL5	Yes
2.048512211	-2.634978294	Upregulated	F3C22_110	Yes
5.179600094	-2.612925529	Upregulated	PUB2	Yes
1.646596796	-2.606778622	Non-significant	RABA1A	Yes
3.171989542	-2.605542183	Upregulated		Yes
3.301368886	-2.604822159	Upregulated	AAE5;AAE6	Yes
3.609098513	-2.58682251	Upregulated	At3g28220	Yes
2.235279651	-2.584379196	Upregulated	MDB19.5	Yes
3.869422054	-2.572495937	Upregulated	CHX17	Yes
1.989735252	-2.562731743	Non-significant	CYP71B20	Yes
1.85182375	-2.560107708	Non-significant	FIS1A	Yes
4.16121691	-2.53792572	Upregulated	CPK29	Yes
3.266855082	-2.530043602	Upregulated	ABCA7	Yes
6.395714346	-2.521865845	Upregulated	At2g39210	Yes
4.176389184	-2.521740437	Upregulated	CRK37	Yes
2.72672034	-2.519799709	Upregulated	F15K9.11	Yes
2.666935547	-2.502770901	Upregulated	DUR3	Yes
2.415883814	-2.502360821	Upregulated	CRK7	Yes
2.663182254	-2.500252724	Upregulated	NAI2	Yes
3.20007204	-2.490163803	Upregulated	CYP71B3	Yes
3.304678171	-2.475546837	Upregulated	OPT1	Yes
4.787455713	-2.473774433	Upregulated	CWINV1;ATBFRUCT1	Yes
1.693184529	-2.471574783	Non-significant		Yes
2.645412087	-2.469042778	Upregulated	LECRK71	Yes
2.349159626	-2.454266548	Upregulated	At3g13062	Yes
2.152492643	-2.448171616	Upregulated	EXL2	Yes
3.352220295	-2.442766666	Upregulated	AIR12	Yes
3.84128272	-2.439340591	Upregulated	DCD	Yes
3.70300818	-2.42553997	Upregulated	F1N13_10	Yes
1.652250824	-2.425274372	Non-significant	F26G5_50	Yes
2.758561566	-2.418776989	Upregulated	BCB	Yes
2.39009847	-2.406301022	Upregulated	RPL13AC	Yes
1.985311744	-2.400712013	Non-significant	VPS26B	Yes
2.258983198	-2.391002655	Upregulated	BCS1	Yes
2.197619793	-2.383860588	Upregulated	At5g62200	Yes
3.014263264	-2.383370399	Upregulated	YSL7	Yes
2.208852465	-2.381909847	Upregulated	F18A5.290	Yes
2.857199764	-2.37236166	Upregulated	NPF8.3	Yes
2.513483513	-2.366540909	Upregulated	CBP1	Yes
3.227970652	-2.365114212	Upregulated	CYP71B23	Yes
1.839886799	-2.363282204	Non-significant	CML35	Yes
2.669587346	-2.355740547	Upregulated	SSL5;YLS2	Yes
1.767342596	-2.354014874	Non-significant	At4g30490	Yes
2.02025625	-2.352735996	Upregulated	EXL4	Yes
3.888702357	-2.334602833	Upregulated	T15B16.17a:T15B16.17b	Yes
3.072463302	-2.333063126	Upregulated	ALY3	Yes
4.213615639	-2.323816299	Upregulated	PLDBETA1	Yes
3.737478937	-2.319852352	Upregulated	JAL4	Yes
3.051286214	-2.303556442	Upregulated	F6G17.20	Yes
2.678072465	-2.29829216	Upregulated	CBP60G	Yes
2.459885908	-2.278264523	Upregulated	T15B16.5	Yes
3.188023591	-2.272506714	Upregulated	At3g10300;CML49	Yes
1.893454132	-2.268650055	Non-significant	ABCC3;MRP3	Yes
1.709737777	-2.262260437	Non-significant	F9L1.6	Yes
1.669624449	-2.25758028	Non-significant	At1g66880	Yes
5.482455697	-2.257307529	Upregulated	SYP122	Yes
3.53258297	-2.253740788	Upregulated		Yes
3.487813084	-2.251256943	Upregulated		Yes
3.461047463	-2.243048668	Upregulated	ABCA2	Yes
1.689958849	-2.236859798	Non-significant	NAGK	Yes
4.181170086	-2.218805313	Upregulated	STP13	Yes
2.019942257	-2.218158245	Upregulated	GLX2-1	Yes
3.626238459	-2.209285736	Upregulated	At4g34150	Yes
2.035157559	-2.205933094	Upregulated	F2P9.19	Yes
1.886976982	-2.202564716	Non-significant	At5g10770	Yes
2.883766775	-2.201621532	Upregulated	At2g18690	Yes
2.342109233	-2.191254616	Upregulated	CSD1;CSD3	Yes
4.13340174	-2.190710545	Upregulated	F9K23.5	Yes
3.659009232	-2.183318138	Upregulated	ATsEH	Yes
4.188514619	-2.170300961	Upregulated	At1g18270	Yes
1.869016245	-2.165023804	Non-significant	F3H7.16	Yes
2.310573533	-2.162145615	Upregulated	LACS7	Yes
1.902502245	-2.160856247	Non-significant	At5g38210	Yes
4.290707502	-2.156524181	Upregulated	T30N20_30	Yes
2.671918946	-2.150638103	Upregulated		Yes
3.672960271	-2.127829552	Upregulated	GLL22	Yes
2.409892574	-2.122993946	Upregulated	CAT5	Yes
2.937942866	-2.118148804	Upregulated	T7O23.17	Yes
2.796416901	-2.116129875	Upregulated	AOX1A	Yes
2.324381959	-2.105237961	Upregulated		Yes
2.629261435	-2.097940445	Upregulated	PDC2	Yes
3.999706566	-2.089250565	Upregulated	OPT4	Yes
1.768376125	-2.086359978	Non-significant	SEOA	Yes
2.946497534	-2.082178593	Upregulated	At1g58225	Yes
3.576809269	-2.077421188	Upregulated	YSL1	Yes
2.074187433	-2.074201107	Upregulated	CPK15	Yes
3.227073513	-2.070665359	Upregulated	LHT1	Yes
2.829083711	-2.04274416	Upregulated	CRK15	Yes
1.673840828	-2.039398193	Non-significant	SWA1	Yes
2.146553281	-2.038184166	Upregulated	At3g11964	Yes
2.523456797	-2.036884785	Upregulated	ACO2	Yes
1.696566332	-2.033514977	Non-significant	MPT2	Yes
4.308912815	-2.030745029	Upregulated	BG2	Yes
4.285505684	-2.01871109	Upregulated	AMT2	Yes
3.220217103	-2.014812469	Upregulated	At4g34180	Yes
1.699071899	-2.014634132	Non-significant	T12C14_10	Yes
1.972303166	-2.009744644	Non-significant	RLP41	Yes
3.590367303	-2.008448124	Upregulated	JAL33	Yes
1.910971378	-2.007927895	Non-significant		Yes
2.039188479	-2.00788784	Upregulated	COBL8	Yes
3.686844148	-2.006058216	Upregulated	HIR1	Yes
2.309703222	-2.001407146	Upregulated	F14M19.180	Yes
1.744605894	-1.999345779	Non-significant	CRK5	Yes
2.493103424	-1.997476578	Upregulated	SD16	Yes
1.76857926	-1.9899683	Non-significant	At2g39740	Yes
2.122215979	-1.977604866	Upregulated	At1g07870	Yes
2.819317743	-1.973899364	Upregulated	CAT1	Yes
2.383002269	-1.971277714	Upregulated	CYP89A9	Yes
2.27753682	-1.96129179	Upregulated	At2g38410	Yes
2.431886809	-1.947871208	Upregulated	VPS28-1	Yes
5.367048402	-1.943532467	Upregulated	FLOT2	Yes
5.016787051	-1.941162109	Upregulated	CRK6	Yes
2.287105007	-1.934855938	Upregulated	ABCG34	Yes
2.109897154	-1.930179119	Upregulated	VPS37-2	Yes
2.068824839	-1.927602291	Upregulated	T10K17.90	Yes
5.441884645	-1.923940659	Upregulated	At3g28540	Yes
3.268006762	-1.92159605	Upregulated	CRK11	Yes
4.533662432	-1.91781044	Upregulated		Yes
2.357823355	-1.913452148	Upregulated	NAD-ME2	Yes
1.759275536	-1.912638187	Non-significant	LOX6	Yes
2.846321325	-1.9061203	Upregulated	MVP1	Yes
2.377765163	-1.894881248	Upregulated	CRK2	Yes
2.685776948	-1.882310867	Upregulated	NSP4	Yes
2.009725642	-1.877641201	Upregulated	PUB13	Yes
4.312602977	-1.871882915	Upregulated	STP1	Yes
2.187797543	-1.871490955	Upregulated	At1g22870	Yes
2.852508164	-1.868978977	Upregulated	At5g25440	Yes
2.464089291	-1.861904621	Upregulated	SSL7	Yes
2.602275627	-1.850131512	Upregulated	At2g32600	Yes
2.299875696	-1.848369122	Upregulated		Yes
2.020346415	-1.843475342	Upregulated	At1g67850	Yes
3.395349702	-1.839231491	Upregulated		Yes
2.015119974	-1.832766056	Upregulated	APK2A	Yes
1.937585323	-1.832725525	Non-significant	T23J7.130	Yes
2.453194035	-1.827240467	Upregulated	ABCC9;ABCC15	Yes
2.468070126	-1.825947762	Upregulated	SOUL-1	Yes
2.539670901	-1.823919296	Upregulated	AAT1	Yes
3.43167126	-1.820985317	Upregulated	MO2	Yes
2.569295598	-1.818713665	Upregulated	T8P19.220	Yes
2.642867217	-1.815018177	Upregulated	At3g07030	Yes
1.746207677	-1.814178944	Non-significant	TDX	Yes
3.042264301	-1.805939674	Upregulated	JAL34	Yes
2.009381329	-1.788417816	Upregulated	MT-CYB	Yes
2.410970264	-1.776423931	Upregulated	JAL23	Yes
3.577928748	-1.774986267	Upregulated	SIRK	Yes
1.858619157	-1.766907215	Non-significant	F7H19.160	Yes
4.33777494	-1.761683941	Upregulated	CSY4	Yes
3.190246874	-1.757660389	Upregulated		Yes
2.846151577	-1.753168583	Upregulated	WAKL14	Yes
2.710221142	-1.750842571	Upregulated	CML27	Yes
1.788538194	-1.748842716	Non-significant	DAR3	Yes
2.651896656	-1.745463848	Upregulated	At5g53330	Yes
4.974002078	-1.739004612	Upregulated	HIR3	Yes
1.721723892	-1.727338791	Non-significant	SSL12	Yes
1.741321419	-1.721260071	Non-significant	PEX6	Yes
2.035011273	-1.715729237	Upregulated	ELC	Yes
1.911950475	-1.714726448	Non-significant	ILL4	Yes
1.908818076	-1.70994091	Non-significant	PUB1	Yes
3.45326452	-1.705483437	Upregulated	At1g43910	Yes
3.067860594	-1.704096794	Upregulated	MKA23.16;PCC1	Yes
2.172059305	-1.702013493	Upregulated	MAP3KE2	Yes
1.914200776	-1.688266277	Non-significant	At2g23520	Yes
2.334005248	-1.686217308	Upregulated	PAO	Yes
2.107685678	-1.680541039	Upregulated	GDH1	Yes
3.925771902	-1.677924633	Upregulated	At2g43320	Yes
2.480732599	-1.67454958	Upregulated	JAL22	Yes
2.05950139	-1.671357632	Upregulated	At3g26590	Yes
2.453251136	-1.670539856	Upregulated	NDA2	Yes
1.992548081	-1.666515827	Non-significant	STR9	Yes
3.282331542	-1.659425735	Upregulated	STR10	Yes
2.37525915	-1.659156322	Upregulated	K18P6.6	Yes
3.489047322	-1.654510498	Upregulated	DIR20	Yes
1.807549729	-1.651884079	Non-significant	SMG7	Yes
2.772395231	-1.649452209	Upregulated		Yes
3.103021272	-1.643150806	Upregulated		Yes
2.263301919	-1.639610291	Upregulated	At3g07700	Yes
2.154154788	-1.627202511	Upregulated		Yes
2.497751608	-1.62373209	Upregulated	SD18	Yes
1.848264937	-1.618634224	Non-significant	M4E13.160;At4g35110	Yes
1.8314231	-1.617694855	Non-significant	ALA4	Yes
1.933212604	-1.614378452	Non-significant	CPK6	Yes
2.231127081	-1.609447002	Upregulated	T18K17.13	Yes
5.937836201	-1.59034729	Upregulated	AMT1-1	Yes
3.253401004	-1.587448597	Upregulated	PCR1	Yes
3.139302699	-1.581946373	Upregulated	PAP10	Yes
3.497877722	-1.576738358	Upregulated	NHL3	Yes
2.761097405	-1.574429512	Upregulated		Yes
2.529395944	-1.571997643	Upregulated		Yes
2.354937067	-1.568027973	Upregulated	CYP71B24	Yes
2.918987296	-1.567420006	Upregulated	CML50	Yes
3.140637916	-1.558720112	Upregulated	At5g41750	Yes
2.050220691	-1.557880402	Upregulated	RD19A	Yes
2.390841731	-1.557134151	Upregulated	At4g23470;F16G20.170:F16G20.180	Yes
2.058682651	-1.550811291	Upregulated	At5g56730	Yes
2.395507558	-1.548141479	Upregulated	GLL23	Yes
2.753643684	-1.547123432	Upregulated	RH8	Yes
3.762753281	-1.544963837	Upregulated		Yes
3.254356624	-1.540595055	Upregulated	PAE5	Yes
1.783567893	-1.531599522	Non-significant	SFP1	Yes
2.090230989	-1.527430534	Upregulated	MBP1	Yes
1.892862449	-1.5223279	Non-significant	AAC3	Yes
2.427053811	-1.522261143	Upregulated	RPS2	Yes
2.189856435	-1.518496037	Upregulated	PMDH2	Yes
1.830721256	-1.517179966	Non-significant	CMS1	Yes
2.159171494	-1.517161846	Upregulated	MED12	Yes
2.549787337	-1.515937805	Upregulated	BGLU23	Yes
2.212141988	-1.515028954	Upregulated		Yes
1.890796694	-1.513823986	Non-significant	PUB39	Yes
3.229734665	-1.502437115	Upregulated	F2P24.13	Yes
1.829182508	-1.488807201	Non-significant	APM1	Yes
4.564524009	-1.484561443	Upregulated	HIR2	Yes
2.173744755	-1.477232456	Upregulated	DPL1	Yes
2.127920064	-1.474685192	Upregulated	At5g61910;BON1	Yes
2.123200454	-1.472840309	Upregulated	At3g61280	Yes
1.994249553	-1.47078371	Non-significant	SMC1	Yes
3.863501569	-1.463264465	Upregulated	LECRKS2	Yes
1.77672599	-1.459446907	Non-significant	T8K14.20	Yes
1.803723928	-1.453229904	Non-significant	EGC2	Yes
2.092152888	-1.446062565	Upregulated	SIZ1	Yes
2.918981696	-1.437062263	Upregulated	F22O6_150	Yes
2.174368112	-1.434154034	Upregulated	At4g38810	Yes
3.194547907	-1.426958561	Upregulated	UPS2	Yes
3.309786293	-1.421456337	Upregulated	MKP1	Yes
2.394999152	-1.419065952	Upregulated	At4g35240	Yes
2.406041546	-1.418019772	Upregulated	At3g26910	Yes
2.110630883	-1.408314705	Upregulated	ALA10	Yes
2.123602035	-1.406864166	Upregulated	TRX5	Yes
2.386273191	-1.40218401	Upregulated	EMB2016	Yes
3.307303202	-1.397722721	Upregulated	STP4	Yes
2.394090078	-1.396341324	Upregulated	LPEAT1	Yes
3.028221516	-1.394876957	Upregulated		Yes
2.226966185	-1.389876366	Upregulated	SCPL34	Yes
2.243075972	-1.380329132	Upregulated	NAD-ME1	Yes
2.713289925	-1.379596233	Upregulated	PPDK	Yes
2.421385926	-1.368715763	Upregulated		Yes
1.914990365	-1.367957592	Non-significant	DET2	Yes
1.864437713	-1.355567932	Non-significant	UBP13	Yes
2.470460901	-1.353138924	Upregulated	CYP81D1	Yes
2.758707006	-1.352602959	Upregulated	ALDH12A1	Yes
2.076308709	-1.349479198	Upregulated	At1g51790	Yes
3.838611631	-1.347975254	Upregulated	SD129	Yes
2.524855962	-1.346034527	Upregulated	RH52	Yes
1.844953626	-1.340246677	Non-significant	CALS1	Yes
1.907808578	-1.337309361	Non-significant	THO5B	Yes
3.218453174	-1.334504128	Upregulated	F19C24.3	Yes
2.531770859	-1.333816051	Upregulated	SEU	Yes
2.618972978	-1.311845303	Upregulated	NPF6.3	Yes
3.685906293	-1.298885822	Upregulated	CSE	Yes
3.088803498	-1.298791885	Upregulated	At4g29380	Yes
3.676376361	-1.294064999	Upregulated	F7G19.6	Yes
1.89227642	-1.284582615	Non-significant	MAP65-2	Yes
2.3643415	-1.2798419	Upregulated	SEC61G2;SEC61G1	Yes
1.924163786	-1.279036045	Non-significant	TSA1	Yes
3.808769323	-1.275229454	Upregulated	MED37D	Yes
2.420099623	-1.275215626	Upregulated	NFXL1	Yes
1.860598785	-1.268721581	Non-significant	THO2	Yes
2.884261955	-1.267303944	Upregulated	GLR2.7	Yes
3.526178467	-1.267251492	Upregulated	VPS45	Yes
2.313925598	-1.266157627	Upregulated	NDB2	Yes
2.000155253	-1.26020813	Upregulated	DAR4	Yes
2.554158836	-1.260070801	Upregulated		Yes
2.097792126	-1.258996964	Upregulated	At5g64270	Yes
2.592502894	-1.250361919	Upregulated	PLDGAMMA3	Yes
2.041425013	-1.237294197	Upregulated	LPD2	Yes
1.98421115	-1.222388268	Non-significant	HIPL2	Yes
2.781712527	-1.220977306	Upregulated	DJ1A	Yes
2.309994197	-1.212814808	Upregulated		Yes
2.777970007	-1.19979763	Upregulated	At2g21530	Yes
1.914448995	-1.181149483	Non-significant	PBP1	Yes
2.156538037	-1.179776192	Upregulated	EDS1B	Yes
2.23352225	-1.177079201	Upregulated	APA1	Yes
2.41383716	-1.176056862	Upregulated	PUB43	Yes
2.77465515	-1.172555923	Upregulated	T19F11.6	Yes
5.061628549	-1.16831255	Upregulated	SOBIR1	Yes
2.016367012	-1.164260864	Upregulated	APUM5	Yes
2.551068612	-1.162608147	Upregulated	CIPK9	Yes
2.723064896	-1.15808773	Upregulated	BIG2	Yes
2.493694065	-1.156673431	Upregulated	RH12	Yes
2.055012236	-1.156550884	Upregulated	LPR2	Yes
2.765416527	-1.15577507	Upregulated	GSR2;GLN1-2	Yes
4.516212925	-1.155022144	Upregulated	FLOT1	Yes
1.937458158	-1.153833389	Non-significant	WDS	Yes
1.955829347	-1.150807858	Non-significant	T9L6.1;At1g33110	Yes
4.944903728	-1.150019169	Upregulated	CRK14	Yes
1.930497617	-1.141022205	Non-significant	T22E16.90	Yes
2.210353254	-1.140608311	Upregulated	At5g28830	Yes
2.522259066	-1.140286446	Upregulated		Yes
2.41094896	-1.133370399	Upregulated	ORP3C	Yes
2.927808398	-1.119716167	Upregulated	IBR3	Yes
3.599215356	-1.11945343	Upregulated	CRK4	Yes
2.721646934	-1.115471363	Upregulated	XYLA;At5g57655	Yes
2.214068797	-1.113753319	Upregulated	AGO1	Yes
1.927293511	-1.108220577	Non-significant	F26K24.6	Yes
2.455065192	-1.107147694	Upregulated	JAL5	Yes
1.911649989	-1.103968143	Non-significant	XLG2	Yes
2.22591772	-1.098826408	Upregulated	CRK18	Yes
2.114898325	-1.090472221	Upregulated	ZTP29	Yes
3.643223579	-1.087819576	Upregulated	MLO1	Yes
3.812368016	-1.079913139	Upregulated	ACA10	Yes
2.233947384	-1.076539993	Upregulated	At1g29820	Yes
2.519724867	-1.074708462	Upregulated	TIC55	Yes
5.446012001	-1.071317196	Upregulated	CYP73A5	Yes
2.252889985	-1.069794178	Upregulated	CAD1	Yes
2.201848203	-1.067428589	Upregulated	JAL35	Yes
2.015947273	-1.058011055	Upregulated		Yes
3.096766062	-1.053050041	Upregulated	SDH1-1	Yes
2.158205733	-1.051218987	Upregulated	POP2	Yes
3.395456836	-1.049164772	Upregulated	CAD5	Yes
2.6931823	-1.046536922	Upregulated		Yes
2.002275063	-1.041236877	Upregulated	At5g24810	Yes
2.030310784	-1.036151409	Upregulated	LYK5	Yes
2.960229815	-1.020769596	Upregulated	ACA1	Yes
2.592602519	-1.012070656	Upregulated	SUC1	Yes
3.447125593	-1.011413574	Upregulated	CYP71B19	Yes
3.691890665	-1.011143684	Upregulated	TET8	Yes
2.028028522	-0.996029854	Non-significant	NSL1	Yes
2.276728335	-0.994409561	Non-significant		Yes
3.008291216	-0.990749836	Non-significant	ABCG19	Yes
2.953999369	-0.990437031	Non-significant		Yes
2.193959945	-0.99041605	Non-significant	DGS1	Yes
2.8504371	-0.971544743	Non-significant	RNR1	Yes
2.174764551	-0.970902443	Non-significant	SERK4;SERK5	Yes
3.145978451	-0.962645531	Non-significant	At4g36210	Yes
2.819008905	-0.961022377	Non-significant	ERD7	Yes
2.392285198	-0.956859589	Non-significant	F19K19.4	Yes
3.844272962	-0.951973915	Non-significant	F15G16.60	Yes
3.320341546	-0.950380325	Non-significant	At5g65750	Yes
2.813475356	-0.947791576	Non-significant	BGLU25	Yes
3.976250321	-0.946732044	Non-significant	PLDGAMMA1	Yes
2.049125457	-0.946202755	Non-significant	At5g23110	Yes
2.739978509	-0.942852974	Non-significant	T9C5.90	Yes
2.337923751	-0.938480854	Non-significant	At3g23600	Yes
2.056105969	-0.934521675	Non-significant	CNGC3	Yes
2.764029852	-0.934335232	Non-significant	PNC2	Yes
2.328419423	-0.934093952	Non-significant		Yes
3.306927079	-0.93089962	Non-significant	CRT3	Yes
2.289100287	-0.928396702	Non-significant		Yes
2.268947379	-0.926000595	Non-significant	VPS35C	Yes
2.38324476	-0.915637016	Non-significant	LACS4	Yes
3.240363697	-0.907316685	Non-significant	KEG	Yes
2.162420389	-0.899325848	Non-significant	At1g04970	Yes
2.281278671	-0.898197651	Non-significant	E1 ALPHA	Yes
2.43080087	-0.892787457	Non-significant	PAPP2C	Yes
3.140025209	-0.885380745	Non-significant	ALA5	Yes
2.230784632	-0.884775639	Non-significant	LRS1	Yes
2.017852377	-0.879207611	Non-significant	At1g15110;PSS1	No
2.01901083	-0.874958515	Non-significant	BET12	No
2.186702421	-0.873426914	Non-significant		Yes
3.258579506	-0.869496822	Non-significant	PLT5	Yes
2.080203193	-0.867774963	Non-significant	At1g63770;MPA1	No
2.33127703	-0.857781887	Non-significant	ALATS	Yes
2.109642593	-0.856525421	Non-significant	GDI2	Yes
4.772106965	-0.855786324	Non-significant		Yes
2.61234419	-0.843529224	Non-significant	F2P9.15	Yes
2.663695261	-0.841680527	Non-significant	WIT1	Yes
2.144989346	-0.83938694	Non-significant	EDS1	Yes
2.030602063	-0.831856728	Non-significant	F9H16.5	No
2.108710161	-0.829039097	Non-significant		No
2.624851816	-0.825851917	Non-significant	SD17	Yes
3.873426093	-0.821918488	Non-significant	At1g31780	Yes
2.134069185	-0.810120583	Non-significant	F19K6.7;At1g52320	No
2.206878296	-0.809466839	Non-significant	PUMP5	Yes
2.005588656	-0.796325684	Non-significant	SNAP33	No
2.217230147	-0.788991928	Non-significant	PP2AA2	Yes
2.590954414	-0.775149822	Non-significant	SBT1.7	Yes
2.852552787	-0.768972397	Non-significant	CHC2	Yes
2.789552293	-0.767235756	Non-significant	LACS3	Yes
3.585344874	-0.766349316	Non-significant	TET3	Yes
2.868814379	-0.766256332	Non-significant	CHC1	Yes
3.513792922	-0.741886139	Non-significant	HIR4	Yes
3.540090235	-0.710976124	Non-significant	FEY	Yes
2.846067267	-0.710000992	Non-significant	NAT3;PDE135	Yes
2.069491707	-0.706762314	Non-significant	TRX3	No
3.280874476	-0.704425812	Non-significant	SYP121	Yes
2.742488518	-0.703783035	Non-significant	At1g63500	Yes
2.385808632	-0.689200401	Non-significant	At1g13470	Yes
2.666690686	-0.684138298	Non-significant	F6N23.9	Yes
2.156819	-0.679530144	Non-significant	ALA1	No
2.488782578	-0.666171074	Non-significant		Yes
3.606585566	-0.659675121	Non-significant	EXO70B1	Yes
2.472367753	-0.638894558	Non-significant	NAK	Yes
2.336392014	-0.629539013	Non-significant	ECA4	No
2.464684807	-0.610696316	Non-significant	LACS6	No
2.194514022	-0.610050201	Non-significant	CLC-C	No
2.091281564	-0.608143806	Non-significant	ACA11	No
2.325949778	-0.594641209	Non-significant	CALS2	No
2.156623748	-0.584120274	Non-significant	FDH1	No
2.293854396	-0.584039211	Non-significant	At5g61140	No
4.22187878	-0.581323147	Non-significant	VPS29	Yes
2.003851177	-0.578203678	Non-significant	CPK23	No
2.580945716	-0.57245779	Non-significant	VCR	No
2.208206467	-0.560343742	Non-significant	LECRK41	No
2.255107366	-0.553237438	Non-significant	BON2	No
2.087360733	-0.544373989	Non-significant	RABA1D	No
2.124521867	-0.538544178	Non-significant	CRK40	No
2.228892456	-0.533826351	Non-significant	GAMMA-ADR	No
2.931831991	-0.513594627	Non-significant	CYP84A1	Yes
3.017638602	-0.508755207	Non-significant	VCS	Yes
2.251672326	-0.496692657	Non-significant	VPS11	No
2.278513897	-0.476169586	Non-significant	ERDJ3B	No
2.184644309	-0.471005917	Non-significant	SPPA	No
2.186474965	-0.428339005	Non-significant	CALS10	No
2.470945195	-0.426370621	Non-significant		No
2.03060513	-0.419040203	Non-significant	CPK21	No
3.253905826	-0.415143013	Non-significant	BETAC-AD	No
2.223239608	-0.406744957	Non-significant	CYP71B7	No
2.174909776	-0.357796669	Non-significant	ABCG36	No
2.098052693	-0.284906387	Non-significant		No
2.450728378	-0.224434853	Non-significant		No
2.375187469	0.279704571	Non-significant	CYC12	No
2.467357003	0.367738724	Non-significant	VAC14;At2g01690	No
2.238763325	0.386437416	Non-significant	RPL13AD	No
2.228391219	0.395693302	Non-significant	VHA-E1	No
2.230710808	0.402866364	Non-significant	RPN7	No
2.597781942	0.436218739	Non-significant	PIP2-6	No
2.748557896	0.43776989	Non-significant	PME3	No
2.208065644	0.445633888	Non-significant	rbcL	No
2.170368935	0.461335182	Non-significant	F1N13_150	No
2.718122878	0.462613106	Non-significant	At3g23750	No
2.610821415	0.465600014	Non-significant	F1O19.2;At1g66940	No
2.020647448	0.495634556	Non-significant	SHM1	No
2.263970521	0.497702122	Non-significant	RPT3	No
2.290442322	0.506848335	Non-significant	atpB	No
3.407185103	0.508518696	Non-significant	CCT4	Yes
2.01448886	0.517081261	Non-significant	At1g33230	No
2.525033167	0.523043633	Non-significant	TIC110	No
2.533261077	0.529625416	Non-significant	T29A15.130	No
3.079636538	0.539116383	Non-significant	VHA-H	Yes
2.938884563	0.539847851	Non-significant	DBP	Yes
2.373347347	0.540433884	Non-significant		No
2.591832707	0.541302681	Non-significant	RPT6A	No
2.186955102	0.544541836	Non-significant	MORF8	No
5.052178014	0.557356358	Non-significant	ABCB2	Yes
2.028796743	0.562799931	Non-significant	SFR2	No
2.236491096	0.570109844	Non-significant	F7O18.7;At3g04600	No
2.420821598	0.574027538	Non-significant	B3GALT11	No
2.319741173	0.579983711	Non-significant	At5g22050	No
2.194597207	0.581568718	Non-significant	PAB8	No
2.324225215	0.586073875	Non-significant	TUBA4;TUBA2	No
2.912151693	0.600643635	Non-significant		Yes
2.234886697	0.608822823	Non-significant	ENO3	No
2.5202513	0.611154556	Non-significant	PHOT2	Yes
2.885605884	0.627787113	Non-significant	CESA6	Yes
2.585280572	0.633416176	Non-significant	ROPGAP6;At5g12150	Yes
2.194971641	0.633884907	Non-significant	At4g24350	No
2.611679804	0.635924816	Non-significant	HSP70-6	Yes
2.118739791	0.636117458	Non-significant	DRP1C	No
3.780736222	0.644878864	Non-significant	At2g44640	Yes
2.082249841	0.645574093	Non-significant	At3g60750;TKL-1	No
2.040756904	0.651906013	Non-significant	CESA3	No
2.260977003	0.656936169	Non-significant	At5g45500	No
2.12910498	0.660372734	Non-significant	RPL13AB	No
2.106007471	0.666984558	Non-significant	OEP24B	No
2.13874254	0.671412468	Non-significant	CYP706A1;T12H17.100	No
3.259664143	0.671730518	Non-significant		Yes
2.76367567	0.682953835	Non-significant	AHA11	Yes
2.150805705	0.688744545	Non-significant	RPT1A	No
2.187592122	0.696801186	Non-significant	GDPDL2	No
2.255092336	0.697859764	Non-significant	RLP54	No
2.568900266	0.698520184	Non-significant	SPS1	Yes
2.004799539	0.701587677	Non-significant	APS1	No
2.757992292	0.705658436	Non-significant	FDH	Yes
3.858196698	0.706473351	Non-significant	PHOT1	Yes
2.132226517	0.725301743	Non-significant	RPN1A	No
3.257729861	0.72751379	Non-significant	At2g43630	Yes
3.228547682	0.730908871	Non-significant	CHUP1	Yes
2.588494539	0.731250763	Non-significant	T6K12.24	Yes
2.164074779	0.732229233	Non-significant		No
2.648387054	0.73256731	Non-significant	ABCB19	Yes
2.018015395	0.732775688	Non-significant	LFNR1;FNR1	No
2.733118575	0.733516216	Non-significant	At1g21480	Yes
2.618748498	0.737973213	Non-significant	At4g18060	Yes
2.772905887	0.738485336	Non-significant	VIII-1;ATM1	Yes
2.383533022	0.742116928	Non-significant	GYRA	Yes
2.095615324	0.74245739	Non-significant	atpA	No
2.039085518	0.746493816	Non-significant	At2g25800	No
2.512095166	0.747786522	Non-significant	CYP86A2	Yes
2.32974424	0.754357338	Non-significant	ACD6	Yes
2.964789077	0.757166862	Non-significant	At5g64580	Yes
2.100549082	0.758887291	Non-significant	At5g25460	No
2.349876815	0.761022568	Non-significant	RKL1	Yes
2.258044798	0.765345097	Non-significant	T8D8.2	Yes
2.822380691	0.766257286	Non-significant		Yes
2.140092876	0.766983032	Non-significant	NAT12	No
2.622316326	0.773313522	Non-significant	TUBB3;TUBB2	Yes
2.237508398	0.775163651	Non-significant	THFS	Yes
3.862081176	0.775542736	Non-significant	At1g01540	Yes
3.139286146	0.776082993	Non-significant	emb2004	Yes
2.574926727	0.778436661	Non-significant	KCS9	Yes
2.013143776	0.778611183	Non-significant	CMTA5	No
2.161618802	0.779403687	Non-significant	ACT2	No
2.052377886	0.782121181	Non-significant	RH5	No
3.377593579	0.786348343	Non-significant	TOC159	Yes
2.763373472	0.789442062	Non-significant	PIN4	Yes
2.395396124	0.792826653	Non-significant	CAN2	Yes
2.309344522	0.794997692	Non-significant	ZWI;KCBP	Yes
2.182735537	0.804340839	Non-significant	RAF2	Yes
4.183223162	0.805027962	Non-significant	ABCG22	Yes
3.156765564	0.807861328	Non-significant	CESA2	Yes
3.008242862	0.809123993	Non-significant	At1g47900;FPP6	Yes
2.187818589	0.813037395	Non-significant	T13M11.9	Yes
4.222300799	0.818462372	Non-significant	GPAT4	Yes
2.043159437	0.820375919	Non-significant	GYRBM	No
2.163634598	0.821554184	Non-significant		Yes
2.69574084	0.822724819	Non-significant		Yes
3.41490407	0.826388359	Non-significant	GAE6	Yes
3.35053417	0.832101345	Non-significant	MGP1	Yes
3.481288311	0.8336339	Non-significant	RHM1	Yes
1.961967638	1.118409157	Non-significant	CJD1	Yes
2.210325283	0.836517334	Non-significant	PIP2-1	Yes
2.030219219	0.840485573	Non-significant	RPL30C;RPL30A	No
3.70474308	0.841231823	Non-significant	KCA2	Yes
2.537743282	0.841445923	Non-significant	CYP706A6	Yes
2.688611617	0.841843128	Non-significant	BSK2	Yes
2.897817927	0.850212574	Non-significant	PFP-ALPHA1	Yes
2.206545373	0.851071835	Non-significant	TIC56	Yes
2.315218468	0.852654457	Non-significant	RPP2B;At2g27710	Yes
2.46586747	0.853889942	Non-significant	ATPQ	Yes
1.921025272	1.144298077	Non-significant	CITRX	Yes
2.560755668	0.854569912	Non-significant	emb2737	Yes
3.15453857	0.856891155	Non-significant		Yes
2.105541218	0.858198643	Non-significant	GAUT8	Yes
2.283046166	0.860249519	Non-significant		Yes
2.626337746	0.86046505	Non-significant	EX1	Yes
1.94370391	1.164363384	Non-significant	T28J14_190	Yes
2.073964025	0.862544537	Non-significant	HCF136	No
3.2065315	0.864083767	Non-significant	T19F6.22	Yes
2.04115284	0.865691185	Non-significant	T2E22.37	No
2.581515022	0.869345188	Non-significant	At2g41770	Yes
2.97511731	0.869527817	Non-significant	BCA1	Yes
2.834687678	0.870399952	Non-significant	At5g45470	Yes
1.931800219	1.176635265	Non-significant	RPS31	Yes
3.334649795	0.87083149	Non-significant		Yes
2.350155801	0.871593475	Non-significant	At5g61240	Yes
2.105618442	0.873176098	Non-significant	CLPP5	Yes
2.507588745	0.876881123	Non-significant	atpE	Yes
2.581200039	0.87699604	Non-significant	RPL12B	Yes
3.248530655	0.877126217	Non-significant	VTE3	Yes
1.970002312	1.214632511	Non-significant	MSL6	Yes
1.954386127	1.216181278	Non-significant	GT-2	Yes
3.046838756	0.877916336	Non-significant	CML14	Yes
2.192207434	0.894219875	Non-significant	CR88	Yes
2.065636067	0.894964695	Non-significant	RH47	Yes
3.483733327	0.900087357	Non-significant	MGD1	Yes
1.885700856	1.236361504	Non-significant	T12H1.6	Yes
2.417380529	0.901661873	Non-significant	ARAC4	Yes
2.385511426	0.902520657	Non-significant	BCA4	Yes
2.110059513	0.902913094	Non-significant	CAP1	Yes
2.127555264	0.903469563	Non-significant	CPN60A1	Yes
3.360164058	0.909861088	Non-significant	METK3	Yes
2.281606536	0.910152435	Non-significant	PPA6	Yes
2.098067185	0.911318779	Non-significant	iqd2	Yes
2.097895015	0.911787033	Non-significant	PATL1	Yes
2.38986699	0.91607523	Non-significant	F13K9.4	Yes
2.604861564	0.916888714	Non-significant	FTSH12	Yes
2.746786507	0.924317837	Non-significant	IQD28	Yes
2.897350712	0.925690174	Non-significant		Yes
2.251723316	0.929485798	Non-significant	At2g22360	Yes
2.393495341	0.934548378	Non-significant	rps15	Yes
2.489805357	0.935581684	Non-significant	RPL10AA	Yes
2.052401806	0.94107914	Non-significant	MXK3.17	Yes
1.88762079	1.276006699	Non-significant	F7O12.5	Yes
3.500018795	0.948857307	Non-significant	TPS5	Yes
2.418071208	0.95538187	Non-significant	GYRBC	Yes
2.23219335	0.959173203	Non-significant	EMB2083	Yes
2.296937041	0.95950985	Non-significant	ACA4	Yes
2.696107748	0.9724617	Non-significant	OVA6	Yes
3.3367366	0.975538254	Non-significant	ARP4	Yes
1.83862316	1.30992651	Non-significant	PRA1B1	Yes
1.825686317	1.314064026	Non-significant	At3g62530	Yes
2.371347372	0.977212429	Non-significant	KEA1	Yes
1.825205679	1.316383839	Non-significant	KOR	Yes
2.436751443	0.991767406	Non-significant	F23E12.190	Yes
1.859454305	1.328239441	Non-significant	At2g34560	Yes
3.262224038	0.998365402	Non-significant	VHA-D	Yes
1.949868358	1.33504343	Non-significant	RPL11	Yes
2.445570772	1.009420872	Downregulated		Yes
1.968445987	1.343884945	Non-significant	PATL2	Yes
2.298187692	1.010024548	Downregulated	At4g22290	Yes
2.065874162	1.016572952	Downregulated	RPL9D	Yes
2.340206594	1.02085638	Downregulated	RPS1	Yes
2.206176173	1.023943901	Downregulated	TIF3B1	Yes
3.564601889	1.025352955	Downregulated	KCA1	Yes
3.52037849	1.026360035	Downregulated	TOC75-3	Yes
2.625278507	1.028447628	Downregulated	accD	Yes
3.23597041	1.031348705	Downregulated	CHLP	Yes
2.193889048	1.034481049	Downregulated		Yes
2.197495738	1.040552139	Downregulated	At5g56850	Yes
2.351833243	1.041935921	Downregulated	TIF3K1	Yes
2.136875607	1.042038918	Downregulated	CLPC1	Yes
5.031616028	1.042453766	Downregulated	PIN7	Yes
3.315559378	1.0459795	Downregulated		Yes
2.304429401	1.054806232	Downregulated	PGK1	Yes
2.745562188	1.056384087	Downregulated	At2g32500	Yes
2.824345196	1.059350967	Downregulated	CYP74A	Yes
3.255526639	1.066727161	Downregulated	At4g28080	Yes
3.724399677	1.066956997	Downregulated	ARC5	Yes
1.808112897	1.426020145	Non-significant	At5g49100	Yes
1.996040545	1.437837601	Non-significant	DYW7	Yes
1.935713158	1.454693317	Non-significant	At5g14120	Yes
4.34836216	1.068612099	Downregulated	PIP1-5	Yes
2.045682602	1.06944418	Downregulated	rps7-A	Yes
2.077047989	1.075697422	Downregulated		Yes
2.511118419	1.081212044	Downregulated	PDX13	Yes
3.008857918	1.083518028	Downregulated	GLN2	Yes
2.846799207	1.091638088	Downregulated	TIF3I1;TRIP-1	Yes
1.796884445	1.497377872	Non-significant	ABCI8	Yes
2.540062195	1.093812466	Downregulated	At4g15000;RPL27C	Yes
2.971070594	1.096511364	Downregulated	RHM2	Yes
2.505683216	1.10441494	Downregulated	RH18	Yes
1.841185126	1.506173611	Non-significant	SUVH3	Yes
1.828865012	1.514428139	Non-significant	At5g13650	Yes
2.183955156	1.108154774	Downregulated		Yes
2.58300771	1.10979414	Downregulated	emb2458	Yes
3.447018584	1.116932392	Downregulated	At5g65810	Yes
3.930135527	1.120599747	Downregulated	rps3	Yes
3.801917797	1.122346401	Downregulated	RPL10AB	Yes
1.966057717	1.54607296	Non-significant	NIA2	Yes
3.101522995	1.122654438	Downregulated	METK4	Yes
2.5241688	1.12300539	Downregulated	RAF1	Yes
2.477407992	1.12477541	Downregulated	PDX11	Yes
2.990397142	1.125992775	Downregulated	POR C;PORC	Yes
2.058238758	1.128715992	Downregulated	DHS2	Yes
1.955920084	1.586280823	Non-significant	PDE312	Yes
2.873622312	1.137261868	Downregulated		Yes
2.388125873	1.139347553	Downregulated	TIC22	Yes
1.953941961	1.61122942	Non-significant	At2g32650;PTAC18	Yes
3.077418922	1.146600246	Downregulated	EIF(ISO)4E	Yes
2.284073678	1.153708935	Downregulated	F2G19.25;At1g45688	Yes
2.362720068	1.157222271	Downregulated	ACO2	Yes
2.081504966	1.159004688	Downregulated	F28L1.9	Yes
1.774723606	1.635962963	Non-significant	At3g23530	Yes
1.87548462	1.653400421	Non-significant	PDF1B	Yes
2.092346087	1.163417816	Downregulated	F24D7.19;At1g63610	Yes
2.247614586	1.164951801	Downregulated	At1g01320	Yes
2.494529366	1.168980122	Downregulated	HHL1	Yes
2.854712612	1.171355724	Downregulated	VIPP1	Yes
2.51675161	1.17263937	Downregulated	F19B15.90	Yes
2.646562832	1.172856808	Downregulated	MLP423	Yes
2.530925533	1.173431873	Downregulated	TIF3F1	Yes
6.865249276	1.18152523	Downregulated	CML13	Yes
4.112815682	1.184382915	Downregulated	GPAT8	Yes
2.670385332	1.187416553	Downregulated	ATPD	Yes
2.059041409	1.188908577	Downregulated	T8H10.20	Yes
1.917207627	1.743381977	Non-significant	5PTASE13	Yes
2.538712845	1.204193115	Downregulated	F20D10.160;At4g38040	Yes
4.270713833	1.21211195	Downregulated	T11I11.190	Yes
3.922597101	1.221236229	Downregulated	RPS27D	Yes
1.885782212	1.773142338	Non-significant	At3g13180	Yes
1.976083627	1.77848053	Non-significant	EMB2761	Yes
2.480032268	1.223395824	Downregulated	ARAC1	Yes
2.019881637	1.226998806	Downregulated	PTAC2	Yes
2.040644199	1.229050636	Downregulated	At5g24165	Yes
1.918875776	1.797178268	Non-significant	At2g36145	Yes
4.146191787	1.238689899	Downregulated		Yes
2.388458277	1.241777897	Downregulated	At4g14740	Yes
1.840979605	1.812979698	Non-significant	T15B16.14	Yes
3.637497696	1.2429986	Downregulated	HSP70-7	Yes
1.855609798	1.818776131	Non-significant	F8J2_40	Yes
2.315817352	1.243271828	Downregulated	DXS	Yes
2.474440886	1.246098518	Downregulated	At5g14460	Yes
1.744841645	1.837647915	Non-significant	WRKY1	Yes
2.192663276	1.24730444	Downregulated	GHS1	Yes
1.913300979	1.854249477	Non-significant	F8K7.1	Yes
2.320487407	1.249567509	Downregulated		Yes
3.257939454	1.25086689	Downregulated	CAC3	Yes
2.172949335	1.264825344	Downregulated	At3g16060	Yes
4.405619442	1.268221378	Downregulated	At3g19800	Yes
1.866686931	1.911560535	Non-significant	F28O9.3	Yes
3.02215127	1.268288136	Downregulated	PSBO1	Yes
3.694157626	1.268378258	Downregulated	F16M2_10	Yes
2.227502514	1.270531178	Downregulated	FLN1	Yes
2.798956538	1.27065134	Downregulated	At4g39960	Yes
2.277488064	1.270931721	Downregulated		Yes
1.841385773	1.964826107	Non-significant	At2g44310	Yes
2.001124872	1.271776199	Downregulated	RPL38A	Yes
2.486582686	1.276473045	Downregulated	HST	Yes
3.619823721	1.285353184	Downregulated	MES12	Yes
3.021221622	1.289266109	Downregulated	F17F16.7	Yes
2.869793446	1.294223785	Downregulated	AOC2	Yes
2.22673492	1.29521656	Downregulated	PHS1	Yes
2.791655688	1.299748421	Downregulated	SPP2	Yes
2.366905789	1.314593315	Downregulated	EIF(ISO)4G2	Yes
1.950051126	2.001977921	Non-significant	AK1	Yes
3.332703381	1.328155518	Downregulated	CPP1	Yes
2.180753476	1.330775261	Downregulated	GLP1	Yes
2.044917792	1.3358078	Downregulated	At5g03660	Yes
1.914611696	2.046425343	Non-significant	AKRP	Yes
1.862639671	2.062213421	Non-significant	DVR	Yes
2.373666409	1.345968246	Downregulated	FSD3	Yes
2.561248583	1.348943233	Downregulated	F4F15.340	Yes
2.78247703	1.353946686	Downregulated		Yes
1.893648974	2.082875729	Non-significant		Yes
1.763190474	2.097035408	Non-significant	STR16	Yes
3.800568309	1.364133835	Downregulated		Yes
2.350777931	1.368565083	Downregulated		Yes
3.048799395	1.368974209	Downregulated	ANN4	Yes
2.208290631	1.36944437	Downregulated	At5g42390	Yes
3.002455827	1.378432274	Downregulated	BCA2;CA2	Yes
1.952806259	2.146301746	Non-significant		Yes
2.562389851	1.378721237	Downregulated		Yes
4.095113549	1.378844738	Downregulated	rpl14	Yes
1.807632421	2.157328606	Non-significant	ndhK	Yes
1.667028276	2.168509007	Non-significant	At3g27350	Yes
1.711512552	2.171355724	Non-significant	LYK3	Yes
1.843546914	2.177107811	Non-significant	CYP97A3	Yes
1.663764375	2.177836418	Non-significant	BAG3	Yes
1.649888075	2.177931309	Non-significant	AATP2	Yes
2.030276836	1.380968094	Downregulated	FLU	Yes
2.059260264	1.384129047	Downregulated	PMI2	Yes
2.343588875	1.385765076	Downregulated	GAPA2	Yes
1.905164663	2.249673843	Non-significant	ADS2	Yes
2.005384617	1.389109612	Downregulated	RHON1	Yes
2.085566469	1.398251534	Downregulated	FTSH9	Yes
3.242668249	1.40997982	Downregulated	At2g28150	Yes
2.561467931	1.413031578	Downregulated	PTAC13	Yes
2.085111119	1.415764332	Downregulated	PTAC3	Yes
3.029298695	1.420141697	Downregulated	ISPH	Yes
2.507902605	1.456493855	Downregulated	F16B3.8	Yes
2.058209215	1.456717014	Downregulated	CAS	Yes
1.961878457	2.319055557	Non-significant	At5g59500	Yes
2.182471461	1.461589336	Downregulated	PTAC14	Yes
1.922570829	2.359532833	Non-significant	F4N21_5	Yes
2.010928185	1.470373154	Downregulated	FSD1	Yes
3.767816921	1.479918003	Downregulated	IQD31	Yes
1.82235793	2.414773464	Non-significant	ndhM	Yes
2.197201641	1.480998039	Downregulated	CHLI1	Yes
1.819989121	2.426643372	Non-significant	At3g24530	Yes
3.129319618	1.502821445	Downregulated	At3g51140	Yes
1.950459835	2.509767532	Non-significant	FTSZ1	Yes
1.657046146	2.518405437	Non-significant	At3g23700	Yes
1.721631134	2.527951241	Non-significant	TIC40	Yes
2.52430506	1.505550385	Downregulated	LSH10	Yes
1.897868408	2.62045145	Non-significant	HISN1A	Yes
3.047328541	1.505878448	Downregulated	TOC33	Yes
1.946833308	2.700522423	Non-significant	At1g71710	Yes
2.142023756	1.526042461	Downregulated	At5g27390	Yes
2.079622273	1.533995628	Downregulated	F4P12_260;At3g53560	Yes
1.842764049	2.790208817	Non-significant	NIR1	Yes
4.548115957	1.535794735	Downregulated		Yes
2.276791779	1.536529064	Downregulated	At1g15290	Yes
4.642929512	1.540402412	Downregulated	T4L20.200	Yes
3.884546221	1.55647707	Downregulated	ndhH	Yes
2.392874533	1.556827545	Downregulated	F2G19.1;At1g45230	Yes
1.97901935	2.993256092	Non-significant	ARC6	Yes
2.083429788	1.561022282	Downregulated	emb2738	Yes
3.771848217	1.563527584	Downregulated	CHLH;GUN5	Yes
1.737936465	3.335692406	Non-significant		Yes
1.714289162	3.577892303	Non-significant	At4g34290	Yes
3.836207584	1.581739902	Downregulated	PORB	Yes
3.408013479	1.591377735	Downregulated	PAP8;At5g19940	Yes
1.386546931	-4.500687122	Non-significant	RPS15;RPS15A	No
1.300418888	-4.411883831	Non-significant		No
0.791351105	-4.159789085	Non-significant		No
1.487821883	-3.582287788	Non-significant	At4g27450	No
1.356462192	-3.343412399	Non-significant	DAD1	No
1.269412361	-2.914217472	Non-significant	GSTZ1	No
0.330156573	-2.884507656	Non-significant	RPS16C;At5g18380	No
1.144864921	-2.815173149	Non-significant	RZ1C;At5g04280	No
0.913446508	-2.748422146	Non-significant		No
1.212671618	-2.663572311	Non-significant	DRT102	No
1.259118203	-2.649176598	Non-significant		No
1.41832828	-2.590182304	Non-significant	PAP5	No
1.332215257	-2.552596092	Non-significant	At1g07970	No
1.55815464	-2.446692944	Non-significant	F18E5.200;At4g21580	No
1.520850003	-2.426928997	Non-significant	NUDT7	No
1.124030047	-2.411458015	Non-significant	WAP;At2g34730	No
1.04739665	-2.370564938	Non-significant	F1O17.5	No
1.308960552	-2.35594511	Non-significant	At1g62730	No
1.185288213	-2.329035282	Non-significant	SCPL49	No
1.564742903	-2.320947647	Non-significant	GLN1-4	No
1.310003352	-2.310461521	Non-significant	At4g19520	No
0.782571078	-2.299005508	Non-significant	ZIP11	No
1.444712068	-2.256420135	Non-significant	T11I11.160	No
0.9923288	-2.250341892	Non-significant	ATP9	No
1.195417721	-2.245569229	Non-significant	LRR-RLK	No
1.474625606	-2.229663849	Non-significant	F24M12.40	No
1.577765827	-2.228890419	Non-significant	SSL6	No
1.608107162	-2.126718521	Non-significant	HCC2	No
1.203096235	-2.106712341	Non-significant	COAE	No
1.060292293	-2.104074955	Non-significant	F10N7.140	No
1.261468676	-2.097818851	Non-significant	BIG1	No
0.7147976	-2.093452454	Non-significant	RPL39A	No
0.423342438	-2.09173584	Non-significant	At1g74730	No
1.408543476	-2.084423542	Non-significant	VPS37-1	No
1.381833079	-2.063501835	Non-significant	dl4135w	No
1.603877484	-2.055638313	Non-significant	ACBP2	No
1.022382229	-2.054884434	Non-significant	DDB1B	No
0.917835199	-2.051690578	Non-significant	At5g40490	No
0.940316048	-2.048660755	Non-significant	PRP4	No
1.462673824	-2.037321091	Non-significant	CCOAOMT1;CCoAOMT1	No
1.419810084	-2.034307957	Non-significant	At1g74160	No
1.571932931	-2.027057648	Non-significant	At5g38830	No
1.062927917	-2.015725613	Non-significant	At5g47860	No
1.025508632	-2.007906914	Non-significant	NPF6.2	No
1.422224293	-2.004191399	Non-significant	ACX1	No
1.216573295	-1.995111942	Non-significant	At5g52810	No
1.558485096	-1.988026619	Non-significant	RH40	No
1.567369751	-1.983493805	Non-significant	UPL7	No
1.633358126	-1.981259823	Non-significant	At2g34810	No
1.451671871	-1.976926327	Non-significant	ACO3	No
1.144933225	-1.976766109	Non-significant	BCE2	No
0.848270273	-1.973144531	Non-significant	UGT72B1;GT72B1	No
0.854620496	-1.968442917	Non-significant	At4g28770;TOM2AH1	No
0.954413205	-1.962230206	Non-significant	AtNdr1;At5g09890	No
0.788064535	-1.961676598	Non-significant	MED33B	No
1.380192701	-1.950984955	Non-significant	IPCS2	No
0.591014	-1.94697094	Non-significant	F28K20.6	No
1.310258107	-1.946283817	Non-significant	AMI1	No
1.516140476	-1.94117403	Non-significant	At5g46560	No
1.027790967	-1.930814743	Non-significant	F14F18_140	No
1.101900971	-1.930291176	Non-significant	GDPDL3	No
1.10594684	-1.927719116	Non-significant	EMB1187	No
1.392578192	-1.922072887	Non-significant	CAD1	No
0.901337496	-1.918897629	Non-significant	At5g11850	No
1.126348007	-1.914019585	Non-significant	ATP6-2;ATP6-1	No
0.524974672	-1.912880421	Non-significant	CSP2	No
1.614474242	-1.888239384	Non-significant	NTR2	No
1.588344629	-1.881891251	Non-significant	MLO3	No
1.450234655	-1.881422997	Non-significant	F20P5.10;At1g70180	No
1.108799103	-1.879538536	Non-significant	At2g21250	No
1.342443945	-1.87802887	Non-significant	At4g30310	No
0.704568312	-1.871593475	Non-significant		No
1.092889901	-1.868460655	Non-significant	F16M19.4	No
1.391245711	-1.861048698	Non-significant	PCR2	No
1.275666653	-1.86032486	Non-significant	ACG12	No
1.008395827	-1.858662605	Non-significant	PRO1	No
0.942364592	-1.849786758	Non-significant	TOPP3	No
1.240426085	-1.849229813	Non-significant	THO7B	No
0.921128113	-1.840071678	Non-significant	RPS9C	No
1.620437845	-1.828437328	Non-significant	GATL3	No
1.111448531	-1.826648712	Non-significant	At4g25070	No
0.735192717	-1.821067333	Non-significant	RPS2	No
1.057086514	-1.820977688	Non-significant		No
1.095570453	-1.820185184	Non-significant	At2g16595	No
1.02961646	-1.819754124	Non-significant	At5g38360	No
0.962093627	-1.810560226	Non-significant	At4g37210	No
0.936697497	-1.809668064	Non-significant	At1g76970	No
1.402222208	-1.806599617	Non-significant		No
1.03647932	-1.802062988	Non-significant	GDH3	No
1.437747981	-1.798098564	Non-significant	F6D8.24;At1g52540	No
1.090900791	-1.797272205	Non-significant	At5g42440	No
1.069366348	-1.79634285	Non-significant	At1g08580	No
0.802660718	-1.789685726	Non-significant	HISN4	No
1.297318157	-1.784621239	Non-significant	F12B17_40	No
1.374501233	-1.780207634	Non-significant	CSP3	No
1.574114639	-1.770352364	Non-significant	OASC	No
0.980277578	-1.768836975	Non-significant	At1g51850	No
1.406590367	-1.762197018	Non-significant	SFC1	No
1.210682942	-1.757586956	Non-significant		No
1.121947224	-1.75594902	Non-significant	At5g25040	No
0.927374667	-1.755661011	Non-significant	CML24	No
1.509197375	-1.748718262	Non-significant	T32B20.g	No
1.386623111	-1.736801147	Non-significant	TMT2	No
1.35914458	-1.727293968	Non-significant	GLN1-3	No
1.546607826	-1.727015972	Non-significant	At1g13030	No
1.053803626	-1.723463535	Non-significant	BGAL9	No
1.393598444	-1.719043255	Non-significant		No
1.500839188	-1.715273857	Non-significant	PER71	No
1.276787602	-1.708301544	Non-significant	SEC61G3	No
0.539657859	-1.707210064	Non-significant		No
0.50957763	-1.700819016	Non-significant	MPK3	No
1.673317021	-1.700545788	Non-significant	CYP82C2	No
1.12943611	-1.699729919	Non-significant	FER4	No
0.98726994	-1.692685127	Non-significant	At3g27930	No
1.553720526	-1.68680191	Non-significant	At5g10730	No
1.183371645	-1.683230877	Non-significant	At4g31420	No
1.117610289	-1.676576614	Non-significant	FPS1	No
0.714470106	-1.673036575	Non-significant	At5g59950;ALY1	No
1.698811464	-1.671964645	Non-significant	PHOS34	No
1.156343099	-1.667037964	Non-significant	At4g33150;LKR/SDH	No
0.970011618	-1.666937828	Non-significant	POT7	No
1.300595458	-1.658843994	Non-significant		No
1.55561953	-1.652339458	Non-significant	T22K7_80	No
1.596288685	-1.63915205	Non-significant	At3g55160	No
1.703646242	-1.6339674	Non-significant	At1g12760	No
0.890904814	-1.632967949	Non-significant	CXE12	No
0.978309992	-1.632368565	Non-significant	At3g15090	No
1.006982455	-1.630220413	Non-significant	RHC1A	No
0.524163037	-1.627707005	Non-significant	EBM	No
1.021172501	-1.626391888	Non-significant		No
0.816320427	-1.618783474	Non-significant	AOC3	No
1.113105025	-1.610575676	Non-significant	F13N6.5	No
1.263309926	-1.609762192	Non-significant	RGP1	No
1.573936373	-1.604153156	Non-significant	YDA	No
1.623542554	-1.598042965	Non-significant	FAAH	No
0.865204764	-1.5975914	Non-significant		No
1.330170669	-1.597373486	Non-significant	EMB3011	No
1.266130843	-1.595431805	Non-significant	At1g26130;ALA12	No
0.746035373	-1.590647697	Non-significant	PIS1	No
0.540511983	-1.588112354	Non-significant	RPS4	No
1.158958493	-1.586682796	Non-significant	ULP1A	No
1.635574092	-1.586544991	Non-significant		No
1.618405862	-1.584796429	Non-significant	DHAR3	No
1.070755699	-1.581806183	Non-significant		No
0.757896444	-1.581512928	Non-significant	At3g01560	No
1.622607872	-1.571900368	Non-significant	At1g22750	No
1.130416502	-1.570415497	Non-significant		No
1.411034866	-1.567951679	Non-significant	SAT32	No
1.140529227	-1.566398621	Non-significant		No
1.444901911	-1.565989494	Non-significant	PER70	No
1.715301862	-1.561053753	Non-significant	LECRK62	No
1.707917835	-1.561032295	Non-significant		No
1.490030183	-1.560992718	Non-significant	FH4	No
0.886881202	-1.557547092	Non-significant	CBP60A	No
0.976828292	-1.556960583	Non-significant	At3g09100	No
1.613954927	-1.54982996	Non-significant	UBP5	No
1.707003023	-1.548113823	Non-significant	TAP46	No
1.069398822	-1.547586441	Non-significant	SDH2-1	No
1.355111686	-1.547402859	Non-significant	T12P18.10	No
1.509904551	-1.547335625	Non-significant	PUB41	No
1.534803127	-1.542093754	Non-significant	At3g23540	No
1.368832955	-1.53999567	Non-significant	At4g16060	No
1.1512592	-1.53894186	Non-significant	At3g26700	No
1.312829765	-1.537031651	Non-significant	SIP2;1;SIP2-1	No
1.53278578	-1.531944752	Non-significant	CYP71B11	No
0.968718303	-1.531608582	Non-significant		No
1.726580289	-1.530515671	Non-significant	FAB1A	No
1.302592007	-1.528712749	Non-significant		No
1.722892281	-1.525416851	Non-significant		No
1.65920358	-1.524121761	Non-significant	LPA1	No
0.588998949	-1.523535252	Non-significant	DJ1E;YLS5	No
0.528261149	-1.522192001	Non-significant	CYP71B36	No
1.269174144	-1.521226406	Non-significant	HSP90-1	No
0.382128565	-1.520938873	Non-significant	RABE1D	No
1.355210741	-1.515318394	Non-significant	ERD2B	No
1.446261485	-1.512298107	Non-significant	At2g18740;At4g30330	No
1.080174357	-1.511680126	Non-significant		No
1.059577263	-1.508872032	Non-significant	EMB2776	No
1.246714458	-1.508676529	Non-significant	FHY3	No
1.243974991	-1.506986141	Non-significant	CPK1;CPK2	No
0.885068282	-1.505478859	Non-significant		No
0.827324241	-1.50395155	Non-significant	At5g37710	No
0.739027738	-1.503620148	Non-significant		No
0.967076827	-1.497371674	Non-significant	At5g52760	No
1.101808924	-1.493927479	Non-significant	BOB1	No
1.268228979	-1.488645554	Non-significant	ACS	No
1.495797952	-1.486459255	Non-significant	GBSS1	No
1.183241402	-1.481544495	Non-significant	NHO1;GLPK	No
1.042723995	-1.47471571	Non-significant	T20K12.100	No
1.121430732	-1.474523067	Non-significant		No
1.639562274	-1.472135067	Non-significant	At5g44400	No
1.191519187	-1.471492767	Non-significant	At1g57610	No
1.328608724	-1.45538187	Non-significant		No
1.198128482	-1.454546452	Non-significant		No
1.047260194	-1.44242382	Non-significant	At1g56440	No
1.360288308	-1.440009594	Non-significant	T5I8.21	No
0.795974061	-1.43901968	Non-significant	At5g61450	No
1.352205525	-1.432551861	Non-significant	At3g59090	No
1.773881488	-1.431144714	Non-significant	RABD1	No
1.714620424	-1.423216343	Non-significant	At3g19010	No
1.386424982	-1.422907352	Non-significant	At5g01950	No
1.009065193	-1.422693253	Non-significant	At5g19950	No
1.279010359	-1.422168255	Non-significant	CERK	No
0.820683358	-1.421905518	Non-significant	SDH6	No
0.78244343	-1.420898914	Non-significant	F13A11.2	No
0.846961326	-1.420664787	Non-significant	XLG3	No
1.393651283	-1.419106483	Non-significant	At3g09010	No
1.39327197	-1.418908119	Non-significant	CRRSP38	No
1.416007849	-1.416985989	Non-significant	GLR1.4	No
0.797251744	-1.416447163	Non-significant	RFC5	No
1.237136317	-1.41643858	Non-significant	GB1	No
0.595816293	-1.416016102	Non-significant	At5g35460	No
0.886888163	-1.415342331	Non-significant	FAO4B	No
1.301238525	-1.414813995	Non-significant	RABG3B	No
0.615870424	-1.413490295	Non-significant	CAD4	No
1.170775745	-1.410687447	Non-significant	CYP81F1	No
0.731280281	-1.408472538	Non-significant	At1g09932	No
0.882817948	-1.408380985	Non-significant	PAP26	No
1.047565938	-1.40803194	Non-significant	IPUT1	No
0.684049118	-1.403650284	Non-significant	GG1	No
0.940508068	-1.401050091	Non-significant	F6F22.10	No
1.038724084	-1.399140835	Non-significant	At2g14080	No
1.274322073	-1.397521973	Non-significant	AGP31	No
0.957682865	-1.3926301	Non-significant	TAF5	No
1.689291612	-1.392157078	Non-significant	At1g61180	No
1.316648475	-1.3909688	Non-significant	SYP42	No
0.883168209	-1.388990879	Non-significant	F19H22.140;At4g39040	No
1.240782573	-1.388600826	Non-significant	HMGB1	No
1.279686403	-1.387811184	Non-significant	At1g33590;T1E4.3	No
1.214478636	-1.387118816	Non-significant	LOX4	No
0.978423793	-1.385121822	Non-significant	MDAR6	No
0.643718144	-1.381031036	Non-significant	T5P19_110	No
0.770903843	-1.379972935	Non-significant		No
0.73268481	-1.37741518	Non-significant	PAI2	No
1.016352302	-1.374046803	Non-significant	At1g30240	No
1.654507832	-1.373293877	Non-significant	NRPC1	No
1.368414474	-1.373099327	Non-significant	RTNLB4	No
0.819361561	-1.372897148	Non-significant	F12P19.15	No
1.284788238	-1.372408867	Non-significant	PUB38	No
1.001913412	-1.370173931	Non-significant	GGH2	No
0.510587335	-1.367964268	Non-significant	NDPK3	No
0.690822117	-1.364752769	Non-significant	3BETAHSD/D3	No
0.993697768	-1.363437653	Non-significant	At5g19440	No
1.217713663	-1.361560345	Non-significant	At5g36210	No
0.772749773	-1.360095501	Non-significant	F15B8.150	No
0.935891131	-1.359948158	Non-significant	At5g25060	No
1.040070798	-1.359888554	Non-significant	MED37B	No
1.727935123	-1.355548382	Non-significant	DGK1	No
0.929508448	-1.353395462	Non-significant	HDA2	No
0.775268398	-1.352886677	Non-significant	PEX1	No
1.060274872	-1.352649212	Non-significant	At5g24740	No
0.526361022	-1.35091877	Non-significant	T19K4.160	No
0.881971111	-1.349714279	Non-significant	F18L15.170;At3g46450	No
0.451887119	-1.349349976	Non-significant	At2g31060	No
0.874422863	-1.348679543	Non-significant	PRA1A1	No
1.060282624	-1.347697258	Non-significant	SNL2	No
0.554907264	-1.347108364	Non-significant	MPK6	No
1.54828913	-1.346035004	Non-significant		No
0.875253379	-1.344979763	Non-significant	At2g20930	No
0.532162343	-1.340950489	Non-significant		No
1.048671498	-1.340478897	Non-significant	UGT78D1	No
0.672117436	-1.337319374	Non-significant	At2g30530	No
0.612766804	-1.334528923	Non-significant		No
0.887648401	-1.334373951	Non-significant		No
0.967544822	-1.334210396	Non-significant	ALY2	No
0.905622067	-1.333211899	Non-significant	RFC2	No
1.482411366	-1.330927372	Non-significant		No
0.658022621	-1.33003664	Non-significant	EXPA6	No
1.168788739	-1.327373505	Non-significant	NUDT3	No
1.393085628	-1.325194836	Non-significant	GDH2	No
1.090459963	-1.32184267	Non-significant	At3g02710	No
1.291434444	-1.316596031	Non-significant	F5I6.11	No
1.030693948	-1.316030979	Non-significant		No
0.902158236	-1.314103127	Non-significant	At1g05430	No
1.403498842	-1.311645508	Non-significant	CRRSP55	No
1.071782305	-1.309463024	Non-significant	RGP5	No
1.701697008	-1.308738232	Non-significant	F-ATMBP	No
0.768133157	-1.306491375	Non-significant	BG3	No
1.217073768	-1.291857719	Non-significant	At3g26440	No
0.714764487	-1.28929472	Non-significant	TAF2	No
0.870483086	-1.287374496	Non-significant	OS9	No
0.72651319	-1.287286282	Non-significant	DHQS	No
1.105731827	-1.286532879	Non-significant	T8K14.1	No
0.542468012	-1.286297321	Non-significant	At3g29240	No
1.245938971	-1.285680771	Non-significant	At3g16220	No
1.827998568	-1.285603046	Non-significant	ATG8I	No
1.140820975	-1.283450127	Non-significant	T6I14_30	No
1.270786925	-1.279626369	Non-significant		No
1.129835895	-1.277961254	Non-significant	HMGB5	No
1.415758312	-1.275132656	Non-significant	PHO1-H8;PHO1-H7	No
0.61792111	-1.272629261	Non-significant	MIRO2	No
1.803276156	-1.270920753	Non-significant	VSR4	No
0.62215216	-1.269116879	Non-significant	T1E4.2	No
0.335747459	-1.268778324	Non-significant	KNAT4	No
0.548759081	-1.268656731	Non-significant	MLP43	No
0.750801338	-1.266442776	Non-significant	CEL1	No
1.188222785	-1.266116619	Non-significant	EMB1135	No
0.826805892	-1.263148308	Non-significant	At4g13590	No
0.961594433	-1.260613441	Non-significant	CIPK2	No
1.103196573	-1.260206699	Non-significant	At1g12050	No
0.705789508	-1.258378983	Non-significant	LCAT4	No
0.763659946	-1.256724358	Non-significant	PNC1	No
1.132600936	-1.255265713	Non-significant	SNL3	No
0.810406946	-1.254058361	Non-significant	RPL27	No
0.658319935	-1.25060463	Non-significant	PRA1B4	No
1.088464603	-1.250576973	Non-significant	SDP1	No
1.359717385	-1.250296593	Non-significant	At3g28580	No
1.045642335	-1.247732639	Non-significant	TRX2	No
0.927827172	-1.247004032	Non-significant	LECRK43	No
0.819432943	-1.246923923	Non-significant	NSP1	No
1.673821598	-1.243535995	Non-significant	RBL4	No
0.582009897	-1.24195385	Non-significant	ACX3	No
0.748549718	-1.241098404	Non-significant	UGT71B1	No
1.262489346	-1.239841461	Non-significant	TLP3;TULP3	No
0.802419656	-1.239519119	Non-significant	CNGC17	No
1.654969382	-1.236690521	Non-significant	At4g17100	No
0.920988586	-1.234927177	Non-significant	At5g37480	No
1.724144764	-1.229560852	Non-significant	At5g18470	No
0.797501585	-1.228769302	Non-significant	SPP	No
0.570206484	-1.227414131	Non-significant	At3g18215	No
0.454023738	-1.227125645	Non-significant	At3g18800	No
1.67992879	-1.225278378	Non-significant	PME35	No
0.825121912	-1.222183228	Non-significant	AL7;AL6	No
1.725412744	-1.221859455	Non-significant	F14O23.7;SOL1	No
1.581069402	-1.219604969	Non-significant	PXG3	No
0.843298936	-1.218450069	Non-significant	At5g60160	No
0.755903303	-1.217297554	Non-significant	RPS2D	No
0.633565007	-1.213726997	Non-significant	4CLL5;OPCL1	No
0.94354239	-1.212715626	Non-significant	CHX20	No
1.464638691	-1.211868763	Non-significant	DJ1D	No
0.679925766	-1.211068153	Non-significant	GEP	No
1.321905083	-1.210232258	Non-significant	At5g47690	No
0.619316718	-1.209421635	Non-significant		No
1.211728522	-1.206757545	Non-significant	At2g44065	No
1.142665618	-1.204275608	Non-significant	AL4	No
0.781423563	-1.204166889	Non-significant		No
1.01495384	-1.203094959	Non-significant	CYP72A13	No
1.60368097	-1.201561928	Non-significant	ND1;nad1	No
0.862049462	-1.200515747	Non-significant	PDIL1-3	No
0.995443874	-1.196836948	Non-significant		No
1.232357423	-1.196781635	Non-significant	F17A17.6	No
1.104161138	-1.195922852	Non-significant	FLCY	No
0.662420695	-1.194768906	Non-significant	PRS4	No
1.530739117	-1.19322443	Non-significant	PSAT1	No
1.53728208	-1.192306995	Non-significant	CINV1	No
1.397071466	-1.192295551	Non-significant	BSL2	No
0.727267604	-1.192248344	Non-significant		No
0.53172431	-1.191760063	Non-significant	At3g62560	No
0.482957443	-1.191362381	Non-significant	PBC1;PBC2	No
0.769410864	-1.191156387	Non-significant	F17O14.14	No
1.036401842	-1.190145969	Non-significant	At4g26620	No
0.494101403	-1.18992281	Non-significant	POT12	No
0.603797034	-1.188938618	Non-significant	SPL1	No
0.896228225	-1.186843395	Non-significant	GER2	No
1.328998846	-1.185137749	Non-significant	SAG101	No
0.841550013	-1.184921741	Non-significant	PHB4	No
1.597462507	-1.183263302	Non-significant	At1g52780	No
0.565419585	-1.177129745	Non-significant	RPS21C	No
0.898854544	-1.172754288	Non-significant	At3g57640	No
1.590341538	-1.169176102	Non-significant	EMB2762	No
1.686639632	-1.168782234	Non-significant	At3g06330;F24P17.21	No
0.303121199	-1.168022156	Non-significant	HSP70-16	No
1.440523869	-1.163155079	Non-significant	LPAT4	No
0.651587324	-1.162868023	Non-significant		No
1.13315791	-1.161478043	Non-significant	At4g21105	No
1.567590594	-1.160420418	Non-significant	NPF3.1	No
0.766372094	-1.159057617	Non-significant	At4g16260	No
0.711750186	-1.158743382	Non-significant	At2g22170	No
1.330200726	-1.152830601	Non-significant	AAP6	No
0.491967736	-1.151512146	Non-significant	NSN1	No
1.642959556	-1.15029192	Non-significant	CRK13	No
0.62708048	-1.148908138	Non-significant	MPC3;MPC2	No
1.034868259	-1.148684502	Non-significant		No
1.533462717	-1.147321224	Non-significant	COPT5	No
1.825586976	-1.144902706	Non-significant	MOT2	No
1.749904157	-1.144147873	Non-significant	HYH	No
1.270347017	-1.1407547	Non-significant	At1g63110	No
0.676112659	-1.138141155	Non-significant	CPN60B3	No
1.629451016	-1.134266853	Non-significant	RPS19	No
0.72119972	-1.133761883	Non-significant	At3g26720	No
1.83456841	-1.133471489	Non-significant	F22K18.110	No
0.57189367	-1.132128239	Non-significant		No
0.88151681	-1.131922245	Non-significant	At3g22270	No
1.877915398	-1.13132	Non-significant	RGP2	No
0.686590496	-1.13047123	Non-significant	XK-2	No
1.434119687	-1.130057335	Non-significant	Lhcb2:4	No
0.68557976	-1.129023075	Non-significant		No
1.151975339	-1.127859592	Non-significant	WRKY33	No
0.460641152	-1.127396584	Non-significant	ARGAH2;At4g08870	No
1.112213244	-1.126291275	Non-significant	RLP38	No
1.361095511	-1.126234531	Non-significant	CRK45;At4g11890	No
0.552063504	-1.123927593	Non-significant		No
0.514620443	-1.122591972	Non-significant	GDPDL1;SVL2	No
1.843435912	-1.121345997	Non-significant	CPK9	No
0.671197839	-1.117979527	Non-significant		No
1.24901735	-1.11619091	Non-significant	TGG2	No
1.322475557	-1.115695477	Non-significant	JMJ14	No
1.038032759	-1.114857674	Non-significant		No
0.548579662	-1.112695217	Non-significant	At2g32520	No
0.635842632	-1.111358166	Non-significant	At1g07830	No
1.251687629	-1.108589649	Non-significant	QCT;At4g25720	No
1.753892958	-1.107430458	Non-significant	At3g11880;F26K24.17	No
1.865832186	-1.106099606	Non-significant		No
1.370721286	-1.105861187	Non-significant	PSAH1	No
1.708331462	-1.10486269	Non-significant	DBR1	No
0.809136403	-1.104673386	Non-significant	KDSA1	No
1.158795755	-1.104484081	Non-significant	At4g08540	No
1.057481172	-1.10373497	Non-significant	At3g14172	No
1.356394656	-1.103354454	Non-significant	F16J13.140	No
0.465652562	-1.099829674	Non-significant	RZ1A	No
0.4863813	-1.099366188	Non-significant	At1g71240;F3I17.11	No
0.346311198	-1.099189281	Non-significant	F28O9.250	No
1.200953247	-1.09909153	Non-significant	RFC1	No
0.530826704	-1.098997116	Non-significant	FBA3	No
1.116820225	-1.098827362	Non-significant	TTG1	No
0.310976701	-1.096997738	Non-significant	MPC1;At5g20090	No
0.330349	-1.096685886	Non-significant	SDH4	No
0.739723989	-1.096179962	Non-significant	At3g58110;F9D24.20	No
0.670700341	-1.094863415	Non-significant		No
0.377357442	-1.094853878	Non-significant	ADF3	No
1.539616686	-1.094528675	Non-significant	CRT2	No
0.661191523	-1.09196043	Non-significant	At2g01440	No
1.353730909	-1.091765404	Non-significant	CDC5	No
1.1829743	-1.091727257	Non-significant		No
1.774570861	-1.090171337	Non-significant	PPC6-6	No
0.449852051	-1.089772224	Non-significant	matK	No
1.011086569	-1.087577343	Non-significant	At5g63220	No
0.909049961	-1.087054253	Non-significant	At2g31740	No
1.381628639	-1.085353374	Non-significant	At5g57000	No
1.070585949	-1.084791183	Non-significant		No
1.667714907	-1.084713936	Non-significant	NSP5	No
0.602359972	-1.083981037	Non-significant		No
1.095361439	-1.083508492	Non-significant	At1g04900	No
1.129247284	-1.082779408	Non-significant	At1g24050	No
0.973669363	-1.082181454	Non-significant		No
1.536761136	-1.081399441	Non-significant	QKY	No
0.8153244	-1.07977438	Non-significant	FER1	No
1.771324102	-1.07861805	Non-significant	T18D12_110;At3g43540	No
0.811654434	-1.078241825	Non-significant	ECA3	No
0.874805734	-1.077393055	Non-significant	CAT2	No
1.063726612	-1.077122211	Non-significant	At5g08500	No
1.794510188	-1.073949337	Non-significant	At1g03280	No
0.97485874	-1.072556019	Non-significant	At2g22230	No
0.724619399	-1.072250366	Non-significant	At4g21660	No
0.764570282	-1.071496964	Non-significant	CAT9	No
0.949432452	-1.071281433	Non-significant	PAP2	No
0.811548493	-1.068572044	Non-significant	At4g14990	No
1.597528527	-1.067352295	Non-significant	3BETAHSD/D2	No
1.433011016	-1.065062046	Non-significant	RPP5	No
1.927167017	-1.064412117	Non-significant	CRK12	No
0.525140885	-1.064359188	Non-significant	F16N3.6	No
1.271886952	-1.063957214	Non-significant	LCAT1	No
0.677104097	-1.062812805	Non-significant	PCMP-H66	No
0.760778589	-1.06200552	Non-significant	PER67	No
0.748774344	-1.060725689	Non-significant	CBSCBSPB1	No
1.869225403	-1.060556412	Non-significant	CYP71A22	No
0.708971533	-1.058465481	Non-significant	SOT16	No
0.815595983	-1.055454731	Non-significant	MRS2-3	No
1.123808319	-1.053668976	Non-significant	At1g14710	No
1.734759715	-1.053002834	Non-significant	RPM1	No
0.717240231	-1.052233696	Non-significant	PRA1D	No
0.742999041	-1.051730156	Non-significant	VHA-a1	No
0.849505016	-1.051395416	Non-significant	MTACP2	No
0.617652324	-1.050569057	Non-significant		No
0.615774868	-1.049757481	Non-significant	CYP18-3;CYP19-2	No
1.765101178	-1.047615051	Non-significant	At3g45190	No
1.236306166	-1.047217846	Non-significant		No
0.484828818	-1.045590878	Non-significant		No
0.495269189	-1.045302868	Non-significant	PPL1	No
0.808975787	-1.044985294	Non-significant		No
1.010341719	-1.042360306	Non-significant	At5g60980	No
0.983242503	-1.042207241	Non-significant	F5K20_330	No
1.194089485	-1.041799545	Non-significant	ACG9	No
0.933701539	-1.041162014	Non-significant	ALDH10A8	No
1.07404777	-1.039983273	Non-significant	SEC15A	No
1.355782022	-1.035429001	Non-significant	At2g14835	No
0.853244868	-1.034689426	Non-significant		No
0.756305048	-1.032911301	Non-significant	At5g01290	No
1.518023119	-1.032866478	Non-significant	At5g63060	No
1.013343102	-1.031683922	Non-significant	STP14	No
0.974703468	-1.030893803	Non-significant		No
1.071979787	-1.029730797	Non-significant	At5g19300	No
0.816030662	-1.029232502	Non-significant	At2g44710	No
1.4973675	-1.029195309	Non-significant	HINT4	No
1.045955079	-1.026525974	Non-significant	At3g50380	No
0.352567761	-1.024592876	Non-significant	K9I9.13	No
0.924557991	-1.020564079	Non-significant	FAX1	No
0.814083866	-1.020540714	Non-significant		No
1.008974896	-1.018548012	Non-significant	LECRK61	No
1.420084883	-1.017756939	Non-significant	AAO1	No
0.805739921	-1.017748356	Non-significant	PDK	No
1.161121639	-1.017607689	Non-significant	CRRSP2	No
0.624221429	-1.016906738	Non-significant	At1g04200	No
1.570868512	-1.015408993	Non-significant	At4g38350	No
0.611105014	-1.014126778	Non-significant	At3g17770	No
1.838734296	-1.013498306	Non-significant	LRR-RLK	No
0.774024761	-1.012341022	Non-significant	HAG1	No
0.647669092	-1.011469364	Non-significant	THO3	No
1.708505063	-1.009264469	Non-significant	PUB14	No
0.972864486	-1.008379936	Non-significant	UBA1	No
1.084277563	-1.006967068	Non-significant	UTR3	No
0.407652874	-1.006033421	Non-significant		No
1.802119922	-1.005855083	Non-significant	F25P12.91	No
0.681165549	-1.00541544	Non-significant	ECT5	No
0.499269676	-1.005315781	Non-significant	At4g13270	No
1.335279064	-1.005195141	Non-significant	T24D18.18	No
0.584160143	-1.004598141	Non-significant	LRR XI-23	No
1.105302141	-1.002847672	Non-significant	At3g56210	No
0.69224969	-1.002408981	Non-significant	PSD	No
0.949487467	-1.000081539	Non-significant	At4g15010	No
1.142630519	-0.999403954	Non-significant	GRH1	No
0.67907294	-0.997852802	Non-significant	At3g06670	No
0.48304358	-0.997148514	Non-significant	HOL3	No
0.494219951	-0.996759415	Non-significant		No
0.996166422	-0.995638371	Non-significant	TMN7	No
0.433336251	-0.995110035	Non-significant	FUS5;CSN7	No
0.689808909	-0.991679668	Non-significant	At1g22860	No
1.543991679	-0.98942709	Non-significant	B3GALT13	No
1.314801547	-0.989324093	Non-significant	ATM	No
0.904435573	-0.989142418	Non-significant	At1g50730	No
1.326635744	-0.988567829	Non-significant	HTA12	No
0.825662976	-0.986540794	Non-significant	ROF1;FKBP62	No
0.663641755	-0.986179352	Non-significant	XBCP3	No
1.890221367	-0.98419714	Non-significant	At2g43850	No
0.983278865	-0.982926846	Non-significant		No
0.93876365	-0.982364178	Non-significant	At4g18465	No
0.796989824	-0.981963158	Non-significant	ALF5	No
1.19985181	-0.981837749	Non-significant	ALN	No
0.761293032	-0.981575489	Non-significant		No
0.428494765	-0.980651855	Non-significant	GAUT6	No
0.572669683	-0.980164528	Non-significant	F6A14.15	No
0.513277525	-0.979881287	Non-significant	CKL7	No
0.467294178	-0.978057384	Non-significant	At5g11200;RH56;RH15;At5g11170	No
1.469079501	-0.976690292	Non-significant	SDH3-1;SDH3-2	No
0.56341071	-0.976537704	Non-significant	PIP	No
1.061644796	-0.974910736	Non-significant	F4P13.4	No
0.491415212	-0.974817276	Non-significant	EXO70-G1	No
0.825430884	-0.974498272	Non-significant		No
0.563893515	-0.973555088	Non-significant	UVH1	No
1.478865449	-0.972483635	Non-significant	EXO70F1	No
0.355536775	-0.972099304	Non-significant	PAA2	No
0.762751118	-0.971801281	Non-significant		No
1.460710573	-0.970619202	Non-significant		No
0.58904427	-0.970418453	Non-significant	GLDH	No
0.769578904	-0.969339848	Non-significant	UGT92A1	No
0.58233967	-0.967288494	Non-significant	RPL26B	No
0.397127803	-0.965622902	Non-significant	F24P17.3	No
1.634434636	-0.96544075	Non-significant	RPH1	No
0.861809302	-0.964389801	Non-significant	GNTI;CGL1	No
0.64799137	-0.964170456	Non-significant	SBT1.3	No
0.756327524	-0.964134216	Non-significant		No
0.935403204	-0.963232994	Non-significant	emb1579	No
1.930655947	-0.962641239	Non-significant	At1g09870	No
0.632639856	-0.962124825	Non-significant	APS4	No
0.837103499	-0.960249901	Non-significant	At1g28530	No
1.038153664	-0.960177422	Non-significant	At2g27090	No
1.665615375	-0.959789753	Non-significant	At1g79090	No
1.589459814	-0.958743572	Non-significant	PRA1F3	No
1.117763632	-0.958620548	Non-significant	At5g27970	No
1.498850924	-0.95675087	Non-significant	Y-1	No
0.922313757	-0.955772877	Non-significant	RABH1C	No
0.851290565	-0.954594135	Non-significant	COQ3	No
1.616446955	-0.953964233	Non-significant	F28P5.4	No
0.519397011	-0.953284264	Non-significant	GRXC1	No
1.483220428	-0.95212698	Non-significant	PDIL1-2	No
0.621157276	-0.950184822	Non-significant	T24H18_120	No
0.705518161	-0.949730873	Non-significant	T15K4.5	No
0.818306845	-0.94961071	Non-significant	ATK2	No
0.380598525	-0.949383259	Non-significant	PUP14	No
1.151947449	-0.948654175	Non-significant	CRK3	No
0.509189726	-0.948514938	Non-significant		No
1.50312732	-0.946561813	Non-significant	MAG2	No
0.667082697	-0.94610405	Non-significant	AHK3	No
0.550152115	-0.94388485	Non-significant	PAD4	No
1.160621073	-0.943871498	Non-significant	T19K24.2	No
0.570551092	-0.94322443	Non-significant	CKL8	No
0.639529712	-0.941479206	Non-significant	B3GALT18	No
1.436727277	-0.940546989	Non-significant		No
1.120808688	-0.940101147	Non-significant	SPI	No
0.778188103	-0.939902782	Non-significant	CSLG3	No
0.240698404	-0.939324379	Non-significant	At1g66900	No
0.731611647	-0.938097477	Non-significant	PPOX2	No
0.5147174	-0.93767786	Non-significant	At5g18940	No
0.849868023	-0.937273026	Non-significant		No
0.461727737	-0.936936378	Non-significant	NHX1	No
0.782634132	-0.935592651	Non-significant	NPY1	No
1.607296072	-0.934917927	Non-significant	At2g27660	No
0.555325981	-0.933952332	Non-significant	MUG13.4	No
0.626824372	-0.932881832	Non-significant	At5g13030	No
1.066828499	-0.93233633	Non-significant		No
1.699575874	-0.931092262	Non-significant	ZW9	No
0.645151078	-0.930749416	Non-significant	SCPL45	No
0.442081967	-0.93041563	Non-significant	ALDH5F1	No
1.280871878	-0.929530621	Non-significant	T22D6_100;PK3	No
0.921724023	-0.927900314	Non-significant	HMGCL;At2g26800	No
0.955167275	-0.927852154	Non-significant	ABCB14	No
0.672632626	-0.927557468	Non-significant		No
0.523114773	-0.926830769	Non-significant	At4g32160	No
0.910403672	-0.9264884	Non-significant	At4g17250	No
0.266925588	-0.926316261	Non-significant	RPL34A;At1g26880	No
0.941826273	-0.926303387	Non-significant	SULTR3;3	No
0.786555469	-0.925076962	Non-significant	KAPP	No
1.563990388	-0.924786568	Non-significant	SUR1	No
0.416576542	-0.924198627	Non-significant	At1g72175	No
0.60093145	-0.924022198	Non-significant	NPF4.6	No
0.705360075	-0.924017906	Non-significant	ENT1	No
1.799077359	-0.9239254	Non-significant	GRDP1	No
0.427407549	-0.922485352	Non-significant	T16L24.200;At3g59650	No
1.389540982	-0.920732498	Non-significant	SBP1	No
1.001061709	-0.919403076	Non-significant	UKL4	No
0.855953606	-0.91861105	Non-significant	At3g13410	No
1.891892582	-0.91851902	Non-significant		No
0.872403293	-0.918222904	Non-significant	F24J8.3	No
1.745146815	-0.917116642	Non-significant	CYP71B15	No
1.029239111	-0.916675568	Non-significant		No
0.924205807	-0.915761471	Non-significant	CRK36	No
0.988684608	-0.914951324	Non-significant		No
0.37829487	-0.913113594	Non-significant	At2g25970	No
1.254654655	-0.911505699	Non-significant	KUP9;POT9	No
1.033273846	-0.911478519	Non-significant	At2g02590	No
0.998758876	-0.911296844	Non-significant	SPHK1	No
1.362571282	-0.910376549	Non-significant	RABA4C	No
0.481818806	-0.909683228	Non-significant	ATO	No
0.656667827	-0.908668995	Non-significant	At5g19050	No
1.729009089	-0.908278465	Non-significant		No
0.462195603	-0.907035351	Non-significant	VTC4	No
0.608957826	-0.90642643	Non-significant	At5g65910	No
1.133739159	-0.904824257	Non-significant	SYP43	No
1.413180186	-0.904664993	Non-significant	CAN1	No
0.506066971	-0.904630184	Non-significant	VIP3	No
1.684764169	-0.904293537	Non-significant	At2g05940	No
0.562445942	-0.904060841	Non-significant	At5g25070	No
0.295420429	-0.903546333	Non-significant	At4g25770	No
1.605480242	-0.903542042	Non-significant	At3g56510	No
0.434336048	-0.90312767	Non-significant	At5g16520	No
0.74404689	-0.9017272	Non-significant	At3g55020	No
0.930418349	-0.900966167	Non-significant	MTP1	No
0.598807982	-0.900963306	Non-significant	MCA1	No
0.446940249	-0.900722027	Non-significant	At1g63900	No
0.989261673	-0.900341034	Non-significant	TOM20-4	No
0.859377859	-0.900254726	Non-significant	At3g16760	No
0.507974834	-0.900134087	Non-significant	F4F7.3;OVA9	No
0.323935857	-0.898985863	Non-significant	CXXS1	No
0.335828016	-0.898730755	Non-significant	NDT1	No
0.998428609	-0.898538113	Non-significant	CRK41	No
0.787653809	-0.898030758	Non-significant	TADA	No
0.848196201	-0.897645473	Non-significant	MED15A	No
0.667134539	-0.897609234	Non-significant	SKI2	No
0.50353614	-0.897226334	Non-significant	At3g09770;LOG2	No
0.829216701	-0.896100044	Non-significant		No
1.23687629	-0.892896652	Non-significant	PAP6	No
0.595636611	-0.892254829	Non-significant	RPS15AD	No
0.545750226	-0.891103745	Non-significant	Fes1A	No
1.022805444	-0.888178349	Non-significant	CYP19-4	No
0.428841934	-0.88766861	Non-significant	GAD2	No
0.509707123	-0.887569427	Non-significant	F3L17.30	No
0.786892189	-0.887083054	Non-significant	At5g13720	No
0.437011441	-0.886575222	Non-significant	XYLT	No
1.016136786	-0.886123657	Non-significant	At2g44240	No
0.650644438	-0.883928776	Non-significant	EMB3004	No
1.969898521	-0.882549763	Non-significant	ALA3	No
1.000522902	-0.88160038	Non-significant	ESM1	No
0.773448308	-0.881249428	Non-significant		No
0.446709939	-0.881220818	Non-significant		No
0.495420079	-0.881033897	Non-significant	rpl32	No
0.376042506	-0.879213333	Non-significant	AP3M	No
2.6319235	1.606459618	Downregulated	ZEP	Yes
0.57213133	-0.879165649	Non-significant	EDR2	No
0.977288113	-0.878844261	Non-significant	At4g27270	No
1.367253426	-0.878367901	Non-significant	At4g17830	No
0.559800912	-0.87835741	Non-significant	At5g41770	No
1.158212139	-0.877139568	Non-significant	PAS1	No
0.580080752	-0.877069473	Non-significant		No
0.69549941	-0.876865387	Non-significant	IBR5	No
1.737629078	-0.876807213	Non-significant	CYP71B28	No
0.923255812	-0.875222206	Non-significant	LHCB1.3	No
0.533729372	-0.874965191	Non-significant	FACE1	No
2.706686156	1.611307621	Downregulated	P5CSB;P5CS2	Yes
0.817292001	-0.873781204	Non-significant	NRPC2	No
0.549491441	-0.873356819	Non-significant	RHF2A	No
1.230782044	-0.872507572	Non-significant	T24H18_110	No
1.8315146	-0.872157097	Non-significant	NPC1	No
0.781212836	-0.872120857	Non-significant	At2g21580;RPS25B	No
0.669863342	-0.869006634	Non-significant	ENT3	No
2.802167528	1.61137867	Downregulated		Yes
1.727682744	-0.867773056	Non-significant		No
0.405576185	-0.866583824	Non-significant	VSR7	No
0.975952156	-0.866366386	Non-significant	At5g47710	No
0.481600911	-0.865376472	Non-significant	BOR3	No
0.510855562	-0.865358353	Non-significant	PH1	No
0.946980194	-0.865040302	Non-significant	NFYB3;NFYB2	No
0.280373667	-0.864983559	Non-significant	At3g21390	No
0.43122255	-0.864278316	Non-significant	RBP45A	No
0.62020785	-0.863935471	Non-significant	D6PK	No
0.370391132	-0.863743782	Non-significant	NUP35	No
0.401556285	-0.86144352	Non-significant	At1g21370	No
0.553789704	-0.860982895	Non-significant	NPY5	No
1.515118096	-0.859597683	Non-significant	F15N18_10	No
1.004945643	-0.858374596	Non-significant	CDKC-2;CDKC-1;CDKC2	No
1.185350359	-0.857929707	Non-significant	T8B10_110	No
0.442779706	-0.857261658	Non-significant	IDH2	No
0.312079564	-0.857056618	Non-significant	At5g23250	No
1.478221961	-0.855304718	Non-significant	GB1;AGB1	No
0.527579585	-0.8547225	Non-significant	At5g10060	No
1.764527636	-0.854145527	Non-significant	VPS35A	No
0.689043659	-0.853568554	Non-significant	T4C9.150	No
0.664047809	-0.853116989	Non-significant	ACX4	No
1.861968854	-0.852681637	Non-significant	GDI1	No
0.489239702	-0.852318764	Non-significant	CYCL1-1	No
0.570955657	-0.852231979	Non-significant	LRR-RLK;At1g56145	No
0.568251716	-0.852196217	Non-significant	At1g58060	No
1.419271183	-0.851980686	Non-significant	APC1	No
1.488901417	-0.851925373	Non-significant	ERDJ3A	No
0.800277261	-0.848644733	Non-significant	At1g07990	No
1.348507557	-0.847558498	Non-significant	At3g45620;F9K21.200	No
0.645313538	-0.8472929	Non-significant	At4g33740	No
0.35031072	-0.846922398	Non-significant	KNAT5	No
1.209537212	-0.846434593	Non-significant	At1g53400;F6I1.3	No
0.677967447	-0.844650745	Non-significant	SULTR4;2	No
0.648887222	-0.844115734	Non-significant	At2g16710	No
1.463828611	-0.84254837	Non-significant		No
0.385440971	-0.842423439	Non-significant	TOUSLED	No
0.833178987	-0.842009544	Non-significant	ndhS	No
0.474567856	-0.841998577	Non-significant	CKB1	No
0.806389712	-0.841560841	Non-significant	At2g38000	No
0.64033721	-0.839803696	Non-significant	UGT80B1	No
1.582993575	-0.839757919	Non-significant	MOS1	No
0.569033423	-0.838816166	Non-significant	CNX1	No
1.61749964	-0.838769436	Non-significant	F9K20.10	No
1.801504996	-0.837239742	Non-significant		No
0.764179202	-0.836631298	Non-significant		No
1.079323421	-0.836359501	Non-significant	At3g54290	No
1.039909378	-0.835802555	Non-significant	RH30	No
0.856181706	-0.834296227	Non-significant	WIP2	No
0.267023173	-0.832361221	Non-significant		No
0.426129771	-0.831993103	Non-significant	HEMA2	No
2.615403675	1.635177135	Downregulated		Yes
1.003854268	-0.831694603	Non-significant	UGT79B2	No
1.048155999	-0.831626415	Non-significant	TFCD	No
0.779451906	-0.831052303	Non-significant	ACS12	No
0.9136061	-0.830452442	Non-significant	emb2410	No
1.032600999	-0.830363274	Non-significant	CCC1	No
2.197166108	1.635185242	Downregulated	RPL30B	Yes
0.859826571	-0.828930855	Non-significant	At2g30620	No
0.613103027	-0.828077316	Non-significant		No
0.284547139	-0.827534676	Non-significant	At4g00270	No
1.012471542	-0.827436924	Non-significant	At3g13940	No
0.405578263	-0.826508522	Non-significant	At3g05230	No
1.910783547	-0.825857639	Non-significant	HRD3A	No
1.290355045	-0.825027943	Non-significant	THO1	No
0.704778028	-0.824640751	Non-significant	ATL48	No
0.839724061	-0.8239398	Non-significant	TIM14-3	No
0.594492769	-0.823551655	Non-significant	CAND1	No
1.843161417	-0.822740555	Non-significant	CSA1	No
1.21514378	-0.822036266	Non-significant	ALMT9	No
1.453143245	-0.821612358	Non-significant	F2K13_210	No
0.507360592	-0.81931591	Non-significant		No
1.05109506	-0.819293976	Non-significant	PRP40A	No
0.570580115	-0.818834305	Non-significant	RD2	No
0.916842545	-0.817701817	Non-significant	GLT1	No
1.558697144	-0.817520142	Non-significant	SAC1	No
1.257253615	-0.817127228	Non-significant		No
1.717222494	-0.816595078	Non-significant	UGT71C4	No
0.64071337	-0.816419601	Non-significant	At2g42710	No
0.537030709	-0.815997601	Non-significant	GRIK2	No
0.435465879	-0.815690041	Non-significant	OVA4	No
0.450449533	-0.815481186	Non-significant		No
0.490807668	-0.814640999	Non-significant	CYC11	No
1.489868818	-0.814545155	Non-significant	PDIL1-1	No
1.405268784	-0.813801289	Non-significant	PPC1	No
0.465528805	-0.813209534	Non-significant	PER59	No
0.740340587	-0.812839985	Non-significant	MSRB2	No
0.479552951	-0.811945915	Non-significant	FAD3	No
0.77907202	-0.811584949	Non-significant	NHD1	No
2.018779256	1.661262035	Downregulated	PSAN	Yes
0.860431866	-0.808051109	Non-significant	PDIL2-2	No
0.619476647	-0.807821274	Non-significant	VTE5	No
1.224799305	-0.806427002	Non-significant	At5g18760	No
1.456001833	-0.80341053	Non-significant	COX2	No
1.785933252	-0.803005219	Non-significant	CAT3	No
0.29372633	-0.802623272	Non-significant	CID11	No
0.768272833	-0.802023888	Non-significant	At4g39200;RPS25E	No
0.786895706	-0.801976681	Non-significant	PAT13	No
0.322957082	-0.801404953	Non-significant	NRPB1	No
1.0773082	-0.800366402	Non-significant	RUS1	No
1.146111836	-0.800272942	Non-significant	At3g18860	No
1.619254681	-0.799737453	Non-significant	F7A19.9	No
0.182128213	-0.799071789	Non-significant	At4g40030;HTR4	No
0.874070882	-0.797909737	Non-significant	At4g38760	No
1.267024736	-0.797263622	Non-significant	LTA3	No
0.570773008	-0.797082424	Non-significant	At5g20580	No
2.083666912	1.664041519	Downregulated	EMB2453	Yes
1.056647675	-0.795829773	Non-significant	At5g27760	No
1.012959781	-0.794442654	Non-significant	CRK6	No
1.098333109	-0.793497562	Non-significant	At5g27830	No
1.027394503	-0.793482304	Non-significant	PA200	No
1.363044753	-0.792666912	Non-significant		No
1.291517047	-0.792306423	Non-significant	MKK3	No
1.514908271	-0.791889668	Non-significant	T28P6.3	No
0.286185043	-0.791025162	Non-significant	DIR7;DIR19	No
0.93902211	-0.788855076	Non-significant	At2g25530	No
0.523011484	-0.788650513	Non-significant	emb1967	No
1.502809228	-0.788600922	Non-significant	F17M5.120;FLDH	No
0.505139476	-0.788338184	Non-significant	UGE1	No
0.701891397	-0.788319588	Non-significant	AP5M;At2g20790	No
0.913935612	-0.788200378	Non-significant		No
0.627879413	-0.787174225	Non-significant	CYP98A3	No
0.597310373	-0.786878586	Non-significant	At5g50150	No
0.311173971	-0.786733627	Non-significant	SAR1B	No
0.839456253	-0.786347389	Non-significant	F23H11.27	No
1.108106607	-0.78545475	Non-significant	AIG1	No
0.719526853	-0.78445673	Non-significant	At2g42310;At3g57785	No
1.854051191	-0.784167767	Non-significant	CRK10	No
0.803652555	-0.784081936	Non-significant	At4g22740	No
1.44455804	-0.78204155	Non-significant	At4g31115	No
0.756325106	-0.781561852	Non-significant	At5g13980	No
0.971858027	-0.780658245	Non-significant	ALPHA-ADR	No
0.719444122	-0.78029108	Non-significant	ILL2	No
1.065303428	-0.778995991	Non-significant	TRN1	No
0.481387139	-0.778904438	Non-significant	SBH1	No
1.179491233	-0.778721333	Non-significant	At1g76010	No
0.724715004	-0.777019024	Non-significant	PRIP	No
1.135428707	-0.775274277	Non-significant	F8A24.12	No
0.906040254	-0.774906635	Non-significant	PUX2	No
1.222999687	-0.774650574	Non-significant	BI-1	No
0.922735563	-0.773729324	Non-significant	XPO1	No
0.49766695	-0.773283005	Non-significant	F25I16.6	No
0.384378912	-0.77240181	Non-significant	At4g31130	No
0.573418791	-0.769769192	Non-significant	VHA-d2;At3g28715	No
1.01150361	-0.769004822	Non-significant	At1g03740	No
0.661789724	-0.768815041	Non-significant	P58IPK	No
1.390879042	-0.768514156	Non-significant	MPK7;MPK14	No
0.502820262	-0.767448425	Non-significant	TSB1	No
0.59883394	-0.766886711	Non-significant	4CLL7	No
0.544341707	-0.764463902	Non-significant	FIP37	No
0.313018897	-0.763066292	Non-significant	MED18	No
0.57068629	-0.762480259	Non-significant	CDC37	No
1.022553485	-0.762111187	Non-significant	TMN6	No
1.839807131	-0.761759281	Non-significant	At5g63190	No
1.210605458	-0.761681557	Non-significant	At3g17410	No
0.979411218	-0.761270046	Non-significant	TGG1	No
0.824650564	-0.759716511	Non-significant		No
1.857080121	-0.759485245	Non-significant	TRM32	No
0.599597364	-0.759184837	Non-significant	At4g11380;BETAB-AD	No
0.518041611	-0.759009361	Non-significant	ATJ13	No
1.147817146	-0.758985043	Non-significant	PPT2	No
0.537003982	-0.758958817	Non-significant	GDPD5	No
0.363510947	-0.758917809	Non-significant		No
0.971035172	-0.757694244	Non-significant	DAD2	No
0.538199872	-0.757363319	Non-significant	ATJ1	No
1.187308763	-0.754698277	Non-significant	SUB	No
0.365552788	-0.754045486	Non-significant	EIF6-2	No
1.808626576	-0.749667645	Non-significant	MIRO1	No
0.422342822	-0.74937439	Non-significant	UGT89C1	No
0.796929456	-0.749334335	Non-significant	TFIIS	No
1.041181151	-0.748755455	Non-significant	SEC1B	No
0.483609526	-0.748443604	Non-significant	CXE11	No
1.063335562	-0.748106956	Non-significant		No
0.457362499	-0.748105526	Non-significant	HACL	No
0.339388204	-0.747336864	Non-significant	NRS/ER	No
1.039080974	-0.745474815	Non-significant	NRPB2	No
0.552704338	-0.745387554	Non-significant	At5g04440	No
0.760695421	-0.743909359	Non-significant	LRR-RLK	No
1.529739624	-0.74380827	Non-significant	At4g08960	No
0.731256176	-0.743157864	Non-significant	T23K23.8	No
0.393739525	-0.743047714	Non-significant	At2g03640	No
0.430483465	-0.741878033	Non-significant	ESP3	No
0.518812949	-0.741581917	Non-significant	PYRD	No
0.997551245	-0.740404606	Non-significant	RPP8L2	No
1.248921254	-0.740178585	Non-significant	UGLYAH	No
0.891572939	-0.739903927	Non-significant	At5g18850	No
1.293488061	-0.738196373	Non-significant	FLR1	No
0.967216278	-0.737809181	Non-significant	CRL	No
0.808051648	-0.736624241	Non-significant		No
0.522401208	-0.736131191	Non-significant	F14G6.12	No
0.725396103	-0.73611021	Non-significant	F9F8.12	No
0.661864225	-0.73603344	Non-significant	At1g31690	No
1.09308929	-0.734541416	Non-significant	At5g52450	No
0.857411185	-0.732990265	Non-significant	FLA2	No
0.567750489	-0.732953072	Non-significant	ARP5	No
1.099791681	-0.7320714	Non-significant	UPL1	No
0.788785611	-0.731769085	Non-significant	CLPP6	No
1.396778371	-0.731443405	Non-significant	EXL1	No
0.263651681	-0.731260777	Non-significant	F11F12.11	No
0.666715025	-0.730932713	Non-significant		No
0.368309073	-0.729874611	Non-significant	GC1	No
1.628839801	-0.728999138	Non-significant	F2K13_30;At5g16880	No
1.139631492	-0.72785902	Non-significant	VTE1	No
0.258189345	-0.72703743	Non-significant	At3g14900	No
1.025035301	-0.726038456	Non-significant	NTL9	No
0.453381885	-0.726011276	Non-significant	At4g38900	No
1.216443618	-0.725801945	Non-significant	MLO8	No
1.152775272	-0.725433826	Non-significant	GFS10	No
0.635997603	-0.724268436	Non-significant	PEN3	No
1.247013381	-0.723919392	Non-significant	T12H1.1	No
0.523384708	-0.723705769	Non-significant	isi1	No
1.023098665	-0.723120213	Non-significant	CUL4	No
0.940807055	-0.723068714	Non-significant	T31P16_150	No
0.562606375	-0.722973824	Non-significant	RPL36AA	No
0.320408791	-0.720974445	Non-significant		No
0.78902748	-0.720822811	Non-significant	SWEETIE	No
0.627273895	-0.720359325	Non-significant	At1g20540;DWA2	No
1.617920599	-0.720088482	Non-significant	F26K24.7;At3g11780	No
0.929082013	-0.71900034	Non-significant	At4g12590	No
0.703438556	-0.718988895	Non-significant	F17A17.1	No
0.460561007	-0.718589306	Non-significant	TPS11	No
0.397504567	-0.718453407	Non-significant	HRF1	No
1.2749933	-0.71776247	Non-significant	F26A9.21	No
0.891521329	-0.716764927	Non-significant		No
0.699319991	-0.716593266	Non-significant	CTR1	No
0.994643214	-0.716505527	Non-significant	CAT4	No
0.973262536	-0.716482639	Non-significant	T4I9.13	No
1.431686244	-0.71641016	Non-significant	At2g41250	No
0.74328007	-0.716256618	Non-significant	T5P19_280	No
1.099586755	-0.716096401	Non-significant	TBL5	No
0.480102024	-0.71604538	Non-significant	CPSF100	No
1.434371938	-0.715512753	Non-significant	SC3;SCAMP3	No
0.888984927	-0.715119362	Non-significant	At3g20920	No
1.34007972	-0.71484375	Non-significant	BGLU18	No
0.234625339	-0.714819431	Non-significant	BIM2	No
0.525611345	-0.71466589	Non-significant	At3g04480	No
0.432782745	-0.714512348	Non-significant		No
0.278895853	-0.711666107	Non-significant	At2g36360	No
0.865351903	-0.711143494	Non-significant	CXE16	No
0.35943282	-0.710695744	Non-significant	At5g39730	No
1.627991273	-0.710009575	Non-significant	T1N24.22	No
1.190271703	-0.709681034	Non-significant	MED13	No
1.630978843	-0.709545612	Non-significant	CNX1	No
0.555066077	-0.709449768	Non-significant	VEP1	No
0.964046303	-0.709381104	Non-significant	T17B22.4;At3g03270	No
0.520702132	-0.709347725	Non-significant	BAM1	No
1.056732367	-0.708690166	Non-significant	TL29	No
0.565915872	-0.708397388	Non-significant	CIPK8	No
1.98918217	-0.707870007	Non-significant	BSL3	No
0.342835596	-0.707808495	Non-significant	F13I12.140	No
0.650213553	-0.70780468	Non-significant	EMB1968;RFC4	No
1.499326379	-0.707205772	Non-significant		No
2.694166369	1.670780659	Downregulated		Yes
0.276690801	-0.706399918	Non-significant	F17O14.11	No
1.312800099	-0.70619154	Non-significant		No
0.958892152	-0.705123901	Non-significant	aare	No
0.710058153	-0.704541683	Non-significant	CYCH1-1	No
0.408372058	-0.703909874	Non-significant	ARGAH1	No
0.317074152	-0.703420639	Non-significant	EMB2421	No
0.50021291	-0.701520443	Non-significant		No
1.254585411	-0.701214314	Non-significant	ACO1	No
0.732233288	-0.70108366	Non-significant	ALG9	No
0.508211001	-0.701019287	Non-significant	T12C22.23	No
0.683366966	-0.700750828	Non-significant	LYK4	No
0.339397688	-0.700591564	Non-significant	ATU2AF65A;U2AF65A	No
0.450984375	-0.700157642	Non-significant	At5g61560;PUB51	No
0.818285456	-0.699978828	Non-significant	At2g34510	No
0.408050705	-0.699756622	Non-significant	UGT78D2	No
0.796498368	-0.699580193	Non-significant	T22P22_70	No
0.913023166	-0.697330475	Non-significant	PEPR1	No
0.303390652	-0.697320938	Non-significant	AHB2	No
1.227591691	-0.696914673	Non-significant	PROT2	No
0.610113209	-0.696264744	Non-significant	CML20	No
0.633736563	-0.695438385	Non-significant		No
0.907384409	-0.69437027	Non-significant	F8K4.17	No
0.516440511	-0.694263935	Non-significant	KMS1;At4g14950	No
1.404601404	-0.694227219	Non-significant	SCL5	No
0.565567583	-0.693269253	Non-significant		No
0.861964222	-0.693265915	Non-significant	FUT12	No
0.964180003	-0.692477703	Non-significant	T1B9.16;At3g07180	No
1.633247297	-0.691595554	Non-significant	At4g31170	No
1.231373648	-0.691216946	Non-significant	MS2	No
1.36225665	-0.691178799	Non-significant		No
0.719231684	-0.690762043	Non-significant	F6G3.90	No
1.793888854	-0.689515114	Non-significant	P1	No
1.098405125	-0.689360619	Non-significant		No
0.634624281	-0.688918591	Non-significant	ARPC2A	No
0.489015796	-0.688314438	Non-significant	dl4795w	No
0.58614945	-0.688031673	Non-significant	At2g21960	No
0.761054205	-0.687764168	Non-significant	At5g15910	No
1.031186932	-0.687564373	Non-significant	CNGC13	No
0.614433605	-0.687550068	Non-significant		No
0.640734576	-0.685669422	Non-significant	F27K19_140	No
0.613165891	-0.685562611	Non-significant	SD113	No
0.654183467	-0.683946133	Non-significant	SRK2A;At1g10940	No
0.5730457	-0.683849335	Non-significant	At5g01790	No
0.774443403	-0.68300581	Non-significant	XEG113	No
0.969544986	-0.682950497	Non-significant		No
0.511987923	-0.68291235	Non-significant	At3g06290	No
1.188907845	-0.682873726	Non-significant	At5g48370	No
1.208985885	-0.682439327	Non-significant	MFP2	No
0.440186602	-0.680891037	Non-significant		No
0.42036231	-0.680588722	Non-significant	NRPB5A	No
0.399962152	-0.68051815	Non-significant	FIP2	No
0.351040529	-0.680047512	Non-significant	At3g11930;F26K24.22	No
0.218585889	-0.679650307	Non-significant	ATG3	No
2.132063216	1.690758228	Downregulated		Yes
0.551631449	-0.678232193	Non-significant	RBP47B	No
1.193289047	-0.676895618	Non-significant	PIGM;PNT1	No
0.475329563	-0.676747322	Non-significant	At1g08530	No
0.780541467	-0.675866127	Non-significant	CRT1;CRT1a	No
1.034912087	-0.675746918	Non-significant	GLYR1	No
0.647650619	-0.675332069	Non-significant	At2g29020	No
0.312194197	-0.675251961	Non-significant	At5g12350	No
0.476605788	-0.675219536	Non-significant	At5g11580	No
0.687406264	-0.674937248	Non-significant	MAG5	No
0.366601818	-0.674557686	Non-significant		No
0.823899816	-0.673033237	Non-significant	At1g11905	No
0.26207697	-0.672204494	Non-significant	F27H5_130	No
1.317955835	-0.67025423	Non-significant	ACBP1	No
0.800566029	-0.6690135	Non-significant	At2g27290	No
0.744380754	-0.668662071	Non-significant		No
0.426755644	-0.668628693	Non-significant	At2g01190	No
0.652966622	-0.667052746	Non-significant	At2g46320	No
1.303203942	-0.666752338	Non-significant	CALS11	No
0.464957821	-0.666437149	Non-significant	At1g11200	No
0.568883709	-0.665854931	Non-significant	SAL1	No
0.856789433	-0.665686131	Non-significant	T8B10_250;At3g60590	No
0.42292411	-0.665226936	Non-significant	PSRP5	No
0.807877834	-0.665167809	Non-significant	NCS1	No
1.265436096	-0.66488409	Non-significant	BZIP17	No
0.254971159	-0.664134026	Non-significant	DAPF	No
0.783190674	-0.664024353	Non-significant	MED23	No
1.572551272	-0.663944721	Non-significant	At1g02475	No
1.627852299	-0.663889408	Non-significant	SAC8	No
0.774810204	-0.663689613	Non-significant	At4g23540	No
0.776873821	-0.663651943	Non-significant		No
1.219467146	-0.662992001	Non-significant	At3g15180	No
0.470216726	-0.662257195	Non-significant	ZDP	No
0.551465475	-0.66081953	Non-significant	At2g01410	No
1.373621047	-0.660640717	Non-significant	ARA1	No
0.675858061	-0.660506248	Non-significant		No
1.344961168	-0.660458565	Non-significant	At3g48820	No
0.907889066	-0.660454273	Non-significant	At5g04480	No
0.286988847	-0.66044426	Non-significant	T7D17.2	No
0.32191541	-0.659709454	Non-significant	At4g37880	No
0.224412123	-0.658432961	Non-significant	CP31A	No
1.102351708	-0.658416748	Non-significant	CRK4	No
1.129454013	-0.65746212	Non-significant	F10K1.8	No
0.498652308	-0.65595293	Non-significant	SBP2	No
0.498540856	-0.655166626	Non-significant	LCV1	No
0.481101987	-0.653730392	Non-significant	At5g55660	No
1.232085887	-0.653708935	Non-significant	SUS1	No
0.754517456	-0.653337955	Non-significant	TIM22-3	No
0.650297675	-0.65296793	Non-significant	CNGC5	No
1.672497219	-0.652573109	Non-significant	ATBCAT-5;CRWN4	No
1.369936338	-0.652107239	Non-significant	DEGP9	No
1.291413396	-0.651299	Non-significant	PXM16	No
0.100703095	-0.651087761	Non-significant	RPL37A;RPL37C;RPL37B	No
1.247467588	-0.650598049	Non-significant	UBP6	No
0.687794013	-0.649674416	Non-significant	CHR5	No
0.957274088	-0.649659634	Non-significant	CNGC1	No
0.258984489	-0.648997784	Non-significant	At5g63280	No
1.23767792	-0.648842812	Non-significant	VPS54	No
1.846410733	-0.648760319	Non-significant	AtCES1	No
0.822506912	-0.648459911	Non-significant	At5g66540	No
1.310909137	-0.648070812	Non-significant	F15I1.17	No
1.754233924	-0.647932529	Non-significant	At3g02760	No
0.622396682	-0.647789955	Non-significant	At4g31210	No
1.292704738	-0.647471428	Non-significant	At3g11530	No
1.829134335	-0.647433281	Non-significant		No
0.735789754	-0.646660328	Non-significant	CBSDUF6	No
0.79305094	-0.646598816	Non-significant	BXL1	No
0.941236822	-0.646434784	Non-significant	AAE3	No
0.181217953	-0.645985603	Non-significant	RPS12	No
0.427527945	-0.645911694	Non-significant	CPI1	No
1.29970102	-0.645750999	Non-significant	At2g40730	No
0.829466645	-0.643249035	Non-significant	At5g26850	No
0.337186122	-0.642860889	Non-significant	FIM1	No
1.20664388	-0.64175272	Non-significant	SGR6	No
0.335123376	-0.641326904	Non-significant	At3g01790	No
0.757337505	-0.640912056	Non-significant		No
1.284158718	-0.639939785	Non-significant	At5g04830	No
1.349830165	-0.639511108	Non-significant		No
1.181897154	-0.639199257	Non-significant	At2g45540	No
1.175773757	-0.638255596	Non-significant	KUP11;POT11	No
0.771956238	-0.637969017	Non-significant	FKBP20-2	No
0.991749143	-0.637948513	Non-significant	VPS36	No
0.581408934	-0.637229919	Non-significant	CDS2	No
0.842846304	-0.635765076	Non-significant		No
0.503601424	-0.634963036	Non-significant	At1g07705	No
0.442367436	-0.634923458	Non-significant		No
0.671517674	-0.634233475	Non-significant	NDF6;PNSB4	No
0.249434811	-0.634195805	Non-significant	UPL4	No
0.934759334	-0.633511066	Non-significant	LHCB2.2	No
0.218760676	-0.63331604	Non-significant	AGD12	No
0.333529882	-0.63297081	Non-significant	BBETA	No
1.508821255	-0.632078171	Non-significant	At1g07650	No
0.354136415	-0.631876469	Non-significant	POB1	No
0.927970747	-0.631419182	Non-significant	GDPDL4	No
0.377400076	-0.631262779	Non-significant	GLE1	No
0.367836825	-0.630806923	Non-significant	PP2AB2	No
0.540545404	-0.630511284	Non-significant	RST1	No
3.225451043	1.700897694	Downregulated	NPF6.4	Yes
0.698953433	-0.628891468	Non-significant	At2g20060	No
0.746923856	-0.628313541	Non-significant	F24G24.130	No
0.269714544	-0.628302574	Non-significant	At5g42420;URGT3	No
0.774417082	-0.628287315	Non-significant	ABCC8	No
1.305100769	-0.628266335	Non-significant	PM25;At2g24200	No
0.331561379	-0.628263474	Non-significant	At4g24200	No
0.530203362	-0.628026962	Non-significant	At1g64065	No
0.594345	-0.627094269	Non-significant	F21O3.14	No
0.662433793	-0.62680912	Non-significant	CNGC20	No
0.646801014	-0.62662077	Non-significant	At2g37975	No
1.831649178	-0.626292706	Non-significant	KAB1	No
0.815979484	-0.626152515	Non-significant	VIP6	No
1.519602865	-0.625867367	Non-significant	F18B13.15;At4g38780	No
0.717254805	-0.625627995	Non-significant	MEE4	No
0.878787188	-0.625499725	Non-significant	At2g35920	No
0.875400331	-0.625267506	Non-significant	TUFA	No
0.466803571	-0.625246048	Non-significant	At5g14550	No
1.463688921	-0.625220776	Non-significant	UBP12	No
0.368062188	-0.624939919	Non-significant	F15D2.25	No
0.415557046	-0.624747276	Non-significant	At5g06120	No
1.234394774	-0.624258995	Non-significant	CPK5	No
0.30889399	-0.623694897	Non-significant	F21O3.19	No
1.685664461	-0.623090744	Non-significant	CALS9	No
0.503463586	-0.62267828	Non-significant		No
1.945458897	-0.622356415	Non-significant	At5g67610	No
0.391092617	-0.621413231	Non-significant	ABCG3	No
0.657765403	-0.620825768	Non-significant		No
0.267159545	-0.620246887	Non-significant	CB5LP	No
0.479409942	-0.620179653	Non-significant	At5g15270	No
0.256915463	-0.620055676	Non-significant	F28D10_50	No
0.307278544	-0.618403435	Non-significant	GTG1	No
0.328743953	-0.617225647	Non-significant	PEX3-1	No
0.269927856	-0.616675377	Non-significant	PFP-ALPHA2	No
0.286322264	-0.616349697	Non-significant	PK;SOS4	No
1.144900526	-0.615944386	Non-significant	MED14	No
1.341101779	-0.614917755	Non-significant	NUP133	No
0.271729868	-0.613653183	Non-significant	FAX2	No
1.296383204	-0.613386154	Non-significant		No
0.506289455	-0.613262177	Non-significant	ABCB27	No
1.157576622	-0.613158226	Non-significant	F15K9.16	No
0.65980967	-0.613002777	Non-significant		No
1.048503024	-0.612634182	Non-significant	PCR8	No
0.219123211	-0.612518787	Non-significant	AAPT1	No
0.346543978	-0.612505913	Non-significant	At5g58450	No
0.529294563	-0.612133503	Non-significant	DAP	No
0.517298394	-0.611876011	Non-significant		No
1.107454245	-0.611525536	Non-significant	IQD14	No
1.12996278	-0.611273766	Non-significant	PECT1	No
0.577538398	-0.610998154	Non-significant	At4g40042	No
2.519679782	1.70119524	Downregulated	FTSZ2-2	Yes
2.462394245	1.713010788	Downregulated	RAP	Yes
1.266843177	-0.609657764	Non-significant	SD11	No
0.350373986	-0.609539032	Non-significant	BAT1	No
0.399842923	-0.608722687	Non-significant	PEX16	No
0.242050688	-0.608273029	Non-significant	At5g53850	No
0.441899808	-0.608247757	Non-significant	AMSH1	No
3.287808366	1.720283508	Downregulated	GAPB	Yes
0.80345192	-0.608039856	Non-significant	OTU11	No
0.910341792	-0.606557846	Non-significant	PBD2	No
0.660143164	-0.605977535	Non-significant		No
0.752528252	-0.605899334	Non-significant	ABCB20	No
0.728269545	-0.605885983	Non-significant	ADH2;HOT5	No
1.49666128	-0.605104923	Non-significant	F2P24.6	No
1.230595111	-0.604619026	Non-significant	At5g08200	No
0.6384727	-0.604409218	Non-significant	UBC23	No
1.044973268	-0.602623463	Non-significant	IDH5	No
1.576052135	-0.602572918	Non-significant	LACS8	No
0.526692237	-0.602387428	Non-significant	At4g00585	No
0.457597559	-0.602358341	Non-significant	ETR1	No
0.310202086	-0.601778984	Non-significant		No
1.153451758	-0.601308346	Non-significant	At3g46220	No
0.522015844	-0.601101875	Non-significant		No
0.579117145	-0.600854397	Non-significant	UCH1	No
0.616142617	-0.599872589	Non-significant	PYD1	No
1.244390813	-0.599400997	Non-significant		No
0.663381367	-0.599200249	Non-significant	RABD2A	No
1.416427075	-0.599036217	Non-significant		No
0.6547861	-0.5988307	Non-significant	BALPHA	No
1.025900847	-0.597402096	Non-significant	SCC3	No
0.383362708	-0.596326828	Non-significant		No
0.635909099	-0.5958848	Non-significant	SULTR4;1	No
1.000535088	-0.595045567	Non-significant	PRT6	No
1.732371806	-0.59475565	Non-significant	F20D21.31	No
0.858822351	-0.594684601	Non-significant		No
3.169118566	1.721385956	Downregulated	PNSL1	Yes
0.425824135	-0.594372272	Non-significant	VPS28-2	No
0.302381972	-0.594285965	Non-significant	HDG2	No
1.913620364	-0.593810558	Non-significant	GPA1	No
0.261013953	-0.593654633	Non-significant	CSN1	No
0.48116077	-0.593530178	Non-significant	ARP	No
0.275504635	-0.592997074	Non-significant	At4g17070	No
0.261563204	-0.592895508	Non-significant	At3g20790	No
0.374795598	-0.592653751	Non-significant	At5g57960	No
0.368135465	-0.592395306	Non-significant	At5g19860	No
0.344879986	-0.592109203	Non-significant		No
0.301319623	-0.592088223	Non-significant		No
0.74489524	-0.591821194	Non-significant	ZW10	No
0.454366495	-0.591767788	Non-significant	ND4	No
[truncated: 4,343 more rows]
