# Supplementary material for: Lack of AtMC1 catalytic activity triggers autoimmunity dependent on NLR stability
Source: EMBO Rep. 2025 Mar 20;26(9):2378–412. doi: 10.1038/s44319-025-00426-4 (PMC12069761; doi:10.1038/s44319-025-00426-4)
Supplement: Supplementary file 8 — Source data Fig. 6 [file 44319_2025_426_MOESM8_ESM.zip]

Archive with 8 entries (5 files):
- Figure 6/6A/
- Figure 6/6B/
- Figure 6/6C/
- Figure 6/.DS_Store
- Figure 6/6A/proRPS2 IP anti GFP 2 20230201_175746_Ch_Chemi+Marker.jpg
- Figure 6/6A/proRPS2 IP anti GFP 20230201_174943_Ch_Chemi+Marker.jpg
- Figure 6/6B/WB.tiff
- Figure 6/6C/wb.tiff
