# Supplementary material for: Lack of AtMC1 catalytic activity triggers autoimmunity dependent on NLR stability
Source: EMBO Rep. 2025 Mar 20;26(9):2378–412. doi: 10.1038/s44319-025-00426-4 (PMC12069761; doi:10.1038/s44319-025-00426-4)
Supplement: Supplementary file 9 — Source data Fig. 7 [file 44319_2025_426_MOESM9_ESM.zip]

Archive with 14 entries (7 files):
- Figure 7/7A/
- Figure 7/7B/
- Figure 7/7C/
- Figure 7/7D/
- Figure 7/7D/1.6/
- Figure 7/7D/2.6/
- Figure 7/7D/wt/
- Figure 7/.DS_Store
- Figure 7/7A/7A.tiff
- Figure 7/7B/ratio values.csv
- Figure 7/7C/photos.jpg
- Figure 7/7D/1.6/MAX_4.oib (RGB).tif
- Figure 7/7D/2.6/MAX_6_zoomx3.oib (RGB).tif
- Figure 7/7D/wt/MAX_6.oib (RGB).tif
