# Supplementary material for: Lack of AtMC1 catalytic activity triggers autoimmunity dependent on NLR stability
Source: EMBO Rep. 2025 Mar 20;26(9):2378–412. doi: 10.1038/s44319-025-00426-4 (PMC12069761; doi:10.1038/s44319-025-00426-4)
Supplement: Supplementary file 9 — Source data Fig. 7 [file 44319_2025_426_MOESM9_ESM.zip › Figure 7/7B/ratio values.csv]

mc1 GFP	mc1 C220A
0.63	0.91
0.47	0.87
0.28	0.63
0.19	0.66
0.16	0.65
0.15	0.54
0.08	0.5
0.06	0.42
0.05	0.41
0.03	0.4
0.07	0.38
0	0.32
0	0.36
0	0.31
0	0.26
0	0.19
0	0.18
0	0.1
0	0.17
0	0.12
0	0.15
0	0.05
0	0.09
0	0.07
0	0.06
