# Supplementary material for: Lack of AtMC1 catalytic activity triggers autoimmunity dependent on NLR stability
Source: EMBO Rep. 2025 Mar 20;26(9):2378–412. doi: 10.1038/s44319-025-00426-4 (PMC12069761; doi:10.1038/s44319-025-00426-4)
Supplement: Supplementary file 10 — Source data Fig. 8 [file 44319_2025_426_MOESM10_ESM.zip]

Archive with 80 entries (73 files):
- Figure 8/8A/
- Figure 8/8B/
- Figure 8/8C/
- Figure 8/8A/ATG8-mCherry conca/
- Figure 8/8A/ATG8-mCherry dmso/
- Figure 8/8A/MC1-CA_GFP 1.6 x ATG8-mCherry conca/
- Figure 8/8A/MC1-CA_GFP 1.6 x ATG8-mCherry dmso/
- Figure 8/.DS_Store
- Figure 8/8A/ATG8-mCherry conca/Image0049.oib
- Figure 8/8A/ATG8-mCherry conca/Image0049.oib - C=0_green.jpg
- Figure 8/8A/ATG8-mCherry conca/Image0049.oib - C=1_magenta.jpg
- Figure 8/8A/ATG8-mCherry conca/Image0051.oib
- Figure 8/8A/ATG8-mCherry conca/Thumbs.db
- Figure 8/8A/ATG8-mCherry dmso/Image0052.oib
- Figure 8/8A/ATG8-mCherry dmso/Image0052.oib - C=0_green.jpg
- Figure 8/8A/ATG8-mCherry dmso/Image0052.oib - C=0_green.tif
- Figure 8/8A/ATG8-mCherry dmso/Image0052.oib - C=1_magenta.jpg
- Figure 8/8A/ATG8-mCherry dmso/Image0052.oib - C=1_magenta.tif
- Figure 8/8A/ATG8-mCherry dmso/Image0055.oib
- Figure 8/8A/ATG8-mCherry dmso/Thumbs.db
- Figure 8/8A/MC1-CA_GFP 1.6 x ATG8-mCherry conca/Image0059.oib
- Figure 8/8A/MC1-CA_GFP 1.6 x ATG8-mCherry conca/Image0067.oib
- Figure 8/8A/MC1-CA_GFP 1.6 x ATG8-mCherry conca/Image0069.oib
- Figure 8/8A/MC1-CA_GFP 1.6 x ATG8-mCherry conca/Image0070.oib
- Figure 8/8A/MC1-CA_GFP 1.6 x ATG8-mCherry conca/Image0072.oib
- Figure 8/8A/MC1-CA_GFP 1.6 x ATG8-mCherry conca/Image0073.oib
- Figure 8/8A/MC1-CA_GFP 1.6 x ATG8-mCherry conca/Image0074.oib
- Figure 8/8A/MC1-CA_GFP 1.6 x ATG8-mCherry conca/Image0075 - Composite (RGB).jpg
- Figure 8/8A/MC1-CA_GFP 1.6 x ATG8-mCherry conca/Image0075.oib
- Figure 8/8A/MC1-CA_GFP 1.6 x ATG8-mCherry conca/Image0075.oib - C=0_green.jpg
- Figure 8/8A/MC1-CA_GFP 1.6 x ATG8-mCherry conca/Image0075.oib - C=1_magenta.jpg
- Figure 8/8A/MC1-CA_GFP 1.6 x ATG8-mCherry conca/Image0078.oib
- Figure 8/8A/MC1-CA_GFP 1.6 x ATG8-mCherry conca/Image0079.oib
- Figure 8/8A/MC1-CA_GFP 1.6 x ATG8-mCherry conca/Image0080.oib
- Figure 8/8A/MC1-CA_GFP 1.6 x ATG8-mCherry conca/Image0081.oib
- Figure 8/8A/MC1-CA_GFP 1.6 x ATG8-mCherry conca/Image0082-Composite (RGB).jpg
- Figure 8/8A/MC1-CA_GFP 1.6 x ATG8-mCherry conca/Image0082.oib
- Figure 8/8A/MC1-CA_GFP 1.6 x ATG8-mCherry conca/Image0082.oib - C=0_green.jpg
- Figure 8/8A/MC1-CA_GFP 1.6 x ATG8-mCherry conca/Image0082.oib - C=1_magenta.jpg
- Figure 8/8A/MC1-CA_GFP 1.6 x ATG8-mCherry conca/Image0083.oib
- Figure 8/8A/MC1-CA_GFP 1.6 x ATG8-mCherry conca/Image0084.oib
- Figure 8/8A/MC1-CA_GFP 1.6 x ATG8-mCherry conca/Image0085.oib
- Figure 8/8A/MC1-CA_GFP 1.6 x ATG8-mCherry conca/Image0086 - Composite (RGB).jpg
- Figure 8/8A/MC1-CA_GFP 1.6 x ATG8-mCherry conca/Image0086.oib
- Figure 8/8A/MC1-CA_GFP 1.6 x ATG8-mCherry conca/Image0086.oib - C=0_green.jpg
- Figure 8/8A/MC1-CA_GFP 1.6 x ATG8-mCherry conca/Image0086.oib - C=1_magenta.jpg
- Figure 8/8A/MC1-CA_GFP 1.6 x ATG8-mCherry conca/Image0088.oib
- Figure 8/8A/MC1-CA_GFP 1.6 x ATG8-mCherry conca/Image0089-Composite (RGB).jpg
- Figure 8/8A/MC1-CA_GFP 1.6 x ATG8-mCherry conca/Image0089.oib
- Figure 8/8A/MC1-CA_GFP 1.6 x ATG8-mCherry conca/Image0089.oib - C=0_green.jpg
- Figure 8/8A/MC1-CA_GFP 1.6 x ATG8-mCherry conca/Image0089.oib - C=1_magenta.jpg
- Figure 8/8A/MC1-CA_GFP 1.6 x ATG8-mCherry conca/Image0090.oib
- Figure 8/8A/MC1-CA_GFP 1.6 x ATG8-mCherry conca/Image0091.oib
- Figure 8/8A/MC1-CA_GFP 1.6 x ATG8-mCherry conca/Image0092.oib
- Figure 8/8A/MC1-CA_GFP 1.6 x ATG8-mCherry conca/Image0093.oib
- Figure 8/8A/MC1-CA_GFP 1.6 x ATG8-mCherry conca/Image0094.oib
- Figure 8/8A/MC1-CA_GFP 1.6 x ATG8-mCherry conca/Image0094.oib - C=0_green.jpg
- Figure 8/8A/MC1-CA_GFP 1.6 x ATG8-mCherry conca/Image0094.oib - C=1_magenta.jpg
- Figure 8/8A/MC1-CA_GFP 1.6 x ATG8-mCherry conca/Image0094_Composite (RGB).jpg
- Figure 8/8A/MC1-CA_GFP 1.6 x ATG8-mCherry conca/Image0096-Composite (RGB).jpg
- Figure 8/8A/MC1-CA_GFP 1.6 x ATG8-mCherry conca/Image0096.oib
- Figure 8/8A/MC1-CA_GFP 1.6 x ATG8-mCherry conca/Image0096.oib - C=0_green.jpg
- Figure 8/8A/MC1-CA_GFP 1.6 x ATG8-mCherry conca/Image0096.oib - C=1_magenta.jpg
- Figure 8/8A/MC1-CA_GFP 1.6 x ATG8-mCherry dmso/Image0097.oib
- Figure 8/8A/MC1-CA_GFP 1.6 x ATG8-mCherry dmso/Image0098.oib
- Figure 8/8A/MC1-CA_GFP 1.6 x ATG8-mCherry dmso/Image0099.oib
- Figure 8/8A/MC1-CA_GFP 1.6 x ATG8-mCherry dmso/Image0100.oib
- Figure 8/8A/MC1-CA_GFP 1.6 x ATG8-mCherry dmso/Image0100.oib - C=0_green.tif
- Figure 8/8A/MC1-CA_GFP 1.6 x ATG8-mCherry dmso/Image0100.oib - C=0_green_SB.jpg
- Figure 8/8A/MC1-CA_GFP 1.6 x ATG8-mCherry dmso/Image0100.oib - C=0_green_SB.tif
- Figure 8/8A/MC1-CA_GFP 1.6 x ATG8-mCherry dmso/Image0100.oib - C=1_magenta.tif
- Figure 8/8A/MC1-CA_GFP 1.6 x ATG8-mCherry dmso/Image0100.oib - C=1_magenta_SB.tif
- Figure 8/8A/MC1-CA_GFP 1.6 x ATG8-mCherry dmso/Image0100_merged.tif
- Figure 8/8A/MC1-CA_GFP 1.6 x ATG8-mCherry dmso/Image0100_merged_SB.tif
- Figure 8/8A/MC1-CA_GFP 1.6 x ATG8-mCherry dmso/Thumbs.db
- Figure 8/8B/photos.jpg
- Figure 8/8C/MAX_2_C220A.oib (RGB).tif
- Figure 8/8C/MAX_Image0006.oib (RGB)_atg2.tif
- Figure 8/8C/MAX_Image0009.oib (RGB)_atg5.tif
- Figure 8/8C/Thumbs.db
