# Supplementary material for: Lack of AtMC1 catalytic activity triggers autoimmunity dependent on NLR stability
Source: EMBO Rep. 2025 Mar 20;26(9):2378–412. doi: 10.1038/s44319-025-00426-4 (PMC12069761; doi:10.1038/s44319-025-00426-4)
Supplement: Supplementary file 11 — Source data Fig. 9 [file 44319_2025_426_MOESM11_ESM.zip]

Archive with 17 entries (12 files):
- Figure 9/9A/
- Figure 9/9B/
- Figure 9/9C/
- Figure 9/9D/
- Figure 9/9E/
- Figure 9/.DS_Store
- Figure 9/9A/photos.jpg
- Figure 9/9B/atmc1 A_TileScan 3 Merged.jpg
- Figure 9/9B/C220A 1.6 B_TileScan 1 Merged.jpg
- Figure 9/9B/Col-0 A_TileScan 1 Merged.jpg
- Figure 9/9B/SNIPER T21 A_TileScan 1 Merged.jpg
- Figure 9/9B/SNIPER T22 A_v2_TileScan 1 Merged.jpg
- Figure 9/9C/coomassies.tif
- Figure 9/9C/wb.tif
- Figure 9/9D/C220A.tif
- Figure 9/9D/SNIPER1.tif
- Figure 9/9E/quantification.xlsx
