# Supplementary material for: Lack of AtMC1 catalytic activity triggers autoimmunity dependent on NLR stability
Source: EMBO Rep. 2025 Mar 20;26(9):2378–412. doi: 10.1038/s44319-025-00426-4 (PMC12069761; doi:10.1038/s44319-025-00426-4)
Supplement: Supplementary file 11 — Source data Fig. 9 [file 44319_2025_426_MOESM11_ESM.zip › Figure 9/9E/quantification.xlsx]

## Sheet: Sheet1
genotype	spots number
c220a	648
c220a	547
c220a	375
c220a	207
c220a	563
c220a	546
sniper	125
sniper	174
sniper	118
sniper	187
sniper	101
sniper	71
